# Supplementary material for: Metagenomic Analysis of the Gut Microbiome of the Common Black Slug Arion ater in Search of Novel Lignocellulose Degrading Enzymes
Source: Front Microbiol. 2017 Nov 8;8:2181. doi: 10.3389/fmicb.2017.02181 (PMC5682323; doi:10.3389/fmicb.2017.02181)
Supplement: Supplementary file 1 [file DataSheet1.ZIP]

Archive with 18 entries (15 files):
- supplementary/
- supplementary/Icon
- __MACOSX/
- __MACOSX/supplementary/
- __MACOSX/supplementary/._Icon
- supplementary/Supplementary_dataset1.docx
- __MACOSX/supplementary/._Supplementary_dataset1.docx
- supplementary/Supplementary_dataset2.xlsx
- __MACOSX/supplementary/._Supplementary_dataset2.xlsx
- supplementary/Supplementary_dataset3.docx
- __MACOSX/supplementary/._Supplementary_dataset3.docx
- supplementary/Supplementary_dataset4.docx
- __MACOSX/supplementary/._Supplementary_dataset4.docx
- supplementary/Supplementary_dataset5.docx
- __MACOSX/supplementary/._Supplementary_dataset5.docx
- supplementary/~$pplementary_dataset3.docx
- __MACOSX/supplementary/._~$pplementary_dataset3.docx
- __MACOSX/._supplementary
