# Supplementary material for: Metagenomic Analysis of the Gut Microbiome of the Common Black Slug Arion ater in Search of Novel Lignocellulose Degrading Enzymes
Source: Front Microbiol. 2017 Nov 8;8:2181. doi: 10.3389/fmicb.2017.02181 (PMC5682323; doi:10.3389/fmicb.2017.02181)
Supplement: Supplementary file 1 [file DataSheet1.ZIP › supplementary/Supplementary_dataset2.xlsx]

## Sheet: rawreads2phlan
Supplementary Dataset 2 - Full phylogenetic analysis output of MetaPhlAn showing microbes present in the A. ater gut down to species level
	Percentage Abundance
k__Bacteria	99.9925
k__Archaea	0.00746
k__Bacteria|p__Proteobacteria	88.1509
k__Bacteria|p__Bacteroidetes	10.5312
k__Bacteria|p__Firmicutes	0.59062
k__Bacteria|p__Actinobacteria	0.27643
k__Bacteria|p__Chlamydiae	0.21079
k__Bacteria|p__Chloroflexi	0.16307
k__Bacteria|p__Acidobacteria	0.02473
k__Bacteria|p__Cyanobacteria	0.02182
k__Bacteria|p__Thermi	0.01754
k__Archaea|p__Euryarchaeota	0.00746
k__Bacteria|p__Chlorobi	0.00197
k__Bacteria|p__Synergistetes	0.00168
k__Bacteria|p__Verrucomicrobia	0.00098
k__Bacteria|p__Lentisphaerae	0.0008
k__Bacteria|p__Proteobacteria|c__Gammaproteobacteria	82.1579
k__Bacteria|p__Bacteroidetes|c__Sphingobacteria	8.56669
k__Bacteria|p__Proteobacteria|c__Alphaproteobacteria	3.87046
k__Bacteria|p__Bacteroidetes|c__Flavobacteria	1.88595
k__Bacteria|p__Proteobacteria|c__Betaproteobacteria	1.75051
k__Bacteria|p__Firmicutes|c__Bacilli	0.51692
k__Bacteria|p__Proteobacteria|c__Deltaproteobacteria	0.34768
k__Bacteria|p__Actinobacteria|c__Actinobacteria	0.27643
k__Bacteria|p__Chlamydiae|c__Chlamydiae	0.21079
k__Bacteria|p__Chloroflexi|c__Thermomicrobia	0.15984
k__Bacteria|p__Bacteroidetes|c__Bacteroidia	0.07827
k__Bacteria|p__Firmicutes|c__Clostridia	0.07302
k__Bacteria|p__Acidobacteria|c__Acidobacteria	0.02473
k__Bacteria|p__Cyanobacteria|c__Cyanophyceae	0.02182
k__Bacteria|p__Proteobacteria|c__Epsilonproteobacteria	0.02148
k__Bacteria|p__Thermi|c__Deinococci	0.01754
k__Archaea|p__Euryarchaeota|c__Halobacteria	0.00746
k__Bacteria|p__Chloroflexi|c__Anaerolineae	0.00323
k__Bacteria|p__Proteobacteria|c__Magnetococci	0.00276
k__Bacteria|p__Chlorobi|c__Chlorobia	0.00197
k__Bacteria|p__Synergistetes|c__Synergistia	0.00168
k__Bacteria|p__Lentisphaerae|c__Lentisphaerae_uncl	0.0008
k__Bacteria|p__Firmicutes|c__Negativicutes	0.00068
k__Bacteria|p__Verrucomicrobia|c__Spartobacteria	0.00056
k__Bacteria|p__Verrucomicrobia|c__Opitutae	0.00042
k__Bacteria|p__Bacteroidetes|c__Bacteroidetes_uncl	0.00033
k__Bacteria|p__Proteobacteria|c__Gammaproteobacteria|o__Enterobacteriales	64.561
k__Bacteria|p__Proteobacteria|c__Gammaproteobacteria|o__Pseudomonadales	14.253
k__Bacteria|p__Bacteroidetes|c__Sphingobacteria|o__Sphingobacteriales	8.56669
k__Bacteria|p__Proteobacteria|c__Alphaproteobacteria|o__Rhizobiales	3.45936
k__Bacteria|p__Bacteroidetes|c__Flavobacteria|o__Flavobacteriales	1.88595
k__Bacteria|p__Proteobacteria|c__Gammaproteobacteria|o__Oceanospirillales	1.76953
k__Bacteria|p__Proteobacteria|c__Betaproteobacteria|o__Burkholderiales	1.63877
k__Bacteria|p__Proteobacteria|c__Gammaproteobacteria|o__Vibrionales	0.72331
k__Bacteria|p__Firmicutes|c__Bacilli|o__Lactobacillales	0.51667
k__Bacteria|p__Proteobacteria|c__Gammaproteobacteria|o__Aeromonadales	0.33464
k__Bacteria|p__Proteobacteria|c__Deltaproteobacteria|o__Desulfovibrionales	0.28351
k__Bacteria|p__Proteobacteria|c__Alphaproteobacteria|o__Rhodospirillales	0.2744
k__Bacteria|p__Actinobacteria|c__Actinobacteria|o__Actinomycetales	0.23297
k__Bacteria|p__Chlamydiae|c__Chlamydiae|o__Chlamydiales	0.21079
k__Bacteria|p__Proteobacteria|c__Gammaproteobacteria|o__Chromatiales	0.17352
k__Bacteria|p__Chloroflexi|c__Thermomicrobia|o__Thermomicrobia_unclassified	0.15984
k__Bacteria|p__Proteobacteria|c__Gammaproteobacteria|o__Xanthomonadales	0.12891
k__Bacteria|p__Proteobacteria|c__Gammaproteobacteria|o__Alteromonadales	0.1136
k__Bacteria|p__Bacteroidetes|c__Bacteroidia|o__Bacteroidales	0.07827
k__Bacteria|p__Proteobacteria|c__Betaproteobacteria|o__Neisseriales	0.07781
k__Bacteria|p__Firmicutes|c__Clostridia|o__Clostridiales	0.07302
k__Bacteria|p__Proteobacteria|c__Alphaproteobacteria|o__Rhodobacterales	0.07194
k__Bacteria|p__Proteobacteria|c__Gammaproteobacteria|o__Pasteurellales	0.06907
k__Bacteria|p__Proteobacteria|c__Deltaproteobacteria|o__Desulfobacterales	0.06146
k__Bacteria|p__Proteobacteria|c__Alphaproteobacteria|o__Caulobacterales	0.05229
k__Bacteria|p__Actinobacteria|c__Actinobacteria|o__Bifidobacteriales	0.03246
k__Bacteria|p__Acidobacteria|c__Acidobacteria|o__Acidobacteriales	0.02473
k__Bacteria|p__Proteobacteria|c__Epsilonproteobacteria|o__Epsilonproteobacteria_uncl	0.02148
k__Bacteria|p__Thermi|c__Deinococci|o__Deinococcales	0.01754
k__Bacteria|p__Proteobacteria|c__Betaproteobacteria|o__Methylophilales	0.01396
k__Bacteria|p__Proteobacteria|c__Alphaproteobacteria|o__Sphingomonadales	0.01247
k__Bacteria|p__Cyanobacteria|c__Cyanophyceae|o__Oscillatoriales	0.01111
k__Bacteria|p__Actinobacteria|c__Actinobacteria|o__Coriobacteriales	0.01053
k__Bacteria|p__Proteobacteria|c__Betaproteobacteria|o__Rhodocyclales	0.01038
k__Bacteria|p__Proteobacteria|c__Gammaproteobacteria|o__Cardiobacteriales	0.00871
k__Bacteria|p__Proteobacteria|c__Gammaproteobacteria|o__Legionellales	0.0084
k__Archaea|p__Euryarchaeota|c__Halobacteria|o__Halobacteriales	0.00746
k__Bacteria|p__Proteobacteria|c__Betaproteobacteria|o__Nitrosomonadales	0.00745
k__Bacteria|p__Proteobacteria|c__Gammaproteobacteria|o__Methylococcales	0.00734
k__Bacteria|p__Cyanobacteria|c__Cyanophyceae|o__Chroococcales	0.00707
k__Bacteria|p__Proteobacteria|c__Gammaproteobacteria|o__Acidithiobacillales	0.00398
k__Bacteria|p__Cyanobacteria|c__Cyanophyceae|o__Synechococcales	0.00364
k__Bacteria|p__Chloroflexi|c__Anaerolineae|o__Anaerolineales	0.00323
k__Bacteria|p__Proteobacteria|c__Magnetococci|o__Magnetococci_uncl	0.00276
k__Bacteria|p__Proteobacteria|c__Deltaproteobacteria|o__Myxococcales	0.00271
k__Bacteria|p__Proteobacteria|c__Betaproteobacteria|o__Gallionellales	0.00214
k__Bacteria|p__Chlorobi|c__Chlorobia|o__Chlorobiales	0.00197
k__Bacteria|p__Synergistetes|c__Synergistia|o__Synergistales	0.00168
k__Bacteria|p__Proteobacteria|c__Gammaproteobacteria|o__Gammaproteobacteria_uncl	0.0016
k__Bacteria|p__Proteobacteria|c__Gammaproteobacteria|o__Thiotrichales	0.00133
k__Bacteria|p__Lentisphaerae|c__Lentisphaerae_uncl|o__Victivallales	0.0008
k__Bacteria|p__Firmicutes|c__Negativicutes|o__Selenomonadales	0.00068
k__Bacteria|p__Verrucomicrobia|c__Spartobacteria|o__Spartobacteria_uncl	0.00056
k__Bacteria|p__Actinobacteria|c__Actinobacteria|o__Solirubrobacterales	0.00047
k__Bacteria|p__Verrucomicrobia|c__Opitutae|o__Opitutales	0.00042
k__Bacteria|p__Bacteroidetes|c__Bacteroidetes_uncl|o__Bacteroidetes_uncl	0.00033
k__Bacteria|p__Firmicutes|c__Bacilli|o__Bacillales	0.00025
k__Bacteria|p__Proteobacteria|c__Gammaproteobacteria|o__Enterobacteriales|f__Enterobacteriaceae	64.561
k__Bacteria|p__Proteobacteria|c__Gammaproteobacteria|o__Pseudomonadales|f__Pseudomonadaceae	10.5592
k__Bacteria|p__Bacteroidetes|c__Sphingobacteria|o__Sphingobacteriales|f__Sphingobacteriaceae	8.56669
k__Bacteria|p__Proteobacteria|c__Gammaproteobacteria|o__Pseudomonadales|f__Moraxellaceae	3.69383
k__Bacteria|p__Proteobacteria|c__Alphaproteobacteria|o__Rhizobiales|f__Brucellaceae	2.82159
k__Bacteria|p__Bacteroidetes|c__Flavobacteria|o__Flavobacteriales|f__Flavobacteriaceae	1.84898
k__Bacteria|p__Proteobacteria|c__Gammaproteobacteria|o__Oceanospirillales|f__Oceanospirillaceae	1.4035
k__Bacteria|p__Proteobacteria|c__Betaproteobacteria|o__Burkholderiales|f__Alcaligenaceae	0.91024
k__Bacteria|p__Proteobacteria|c__Gammaproteobacteria|o__Vibrionales|f__Vibrionaceae	0.72331
k__Bacteria|p__Proteobacteria|c__Betaproteobacteria|o__Burkholderiales|f__Burkholderiaceae	0.35062
k__Bacteria|p__Proteobacteria|c__Gammaproteobacteria|o__Oceanospirillales|f__Halomonadaceae	0.34318
k__Bacteria|p__Proteobacteria|c__Gammaproteobacteria|o__Aeromonadales|f__Aeromonadaceae	0.33464
k__Bacteria|p__Firmicutes|c__Bacilli|o__Lactobacillales|f__Streptococcaceae	0.31884
k__Bacteria|p__Proteobacteria|c__Betaproteobacteria|o__Burkholderiales|f__Comamonadaceae	0.30945
k__Bacteria|p__Proteobacteria|c__Deltaproteobacteria|o__Desulfovibrionales|f__Desulfovibrionaceae	0.28351
k__Bacteria|p__Proteobacteria|c__Alphaproteobacteria|o__Rhodospirillales|f__Acetobacteraceae	0.25987
k__Bacteria|p__Chlamydiae|c__Chlamydiae|o__Chlamydiales|f__Chlamydiaceae	0.21079
k__Bacteria|p__Proteobacteria|c__Alphaproteobacteria|o__Rhizobiales|f__Aurantimonadaceae	0.17427
k__Bacteria|p__Proteobacteria|c__Gammaproteobacteria|o__Chromatiales|f__Ectothiorhodospiraceae	0.16413
k__Bacteria|p__Proteobacteria|c__Alphaproteobacteria|o__Rhizobiales|f__Methylobacteriaceae	0.14663
k__Bacteria|p__Proteobacteria|c__Gammaproteobacteria|o__Xanthomonadales|f__Xanthomonadaceae	0.12891
k__Bacteria|p__Proteobacteria|c__Alphaproteobacteria|o__Rhizobiales|f__Rhizobiaceae	0.11685
k__Bacteria|p__Firmicutes|c__Bacilli|o__Lactobacillales|f__Enterococcaceae	0.11364
k__Bacteria|p__Actinobacteria|c__Actinobacteria|o__Actinomycetales|f__Micrococcaceae	0.09285
k__Bacteria|p__Proteobacteria|c__Alphaproteobacteria|o__Rhizobiales|f__Methylocystaceae	0.08117
k__Bacteria|p__Proteobacteria|c__Betaproteobacteria|o__Neisseriales|f__Neisseriaceae	0.07781
k__Bacteria|p__Bacteroidetes|c__Bacteroidia|o__Bacteroidales|f__Bacteroidaceae	0.07123
k__Bacteria|p__Proteobacteria|c__Alphaproteobacteria|o__Rhodobacterales|f__Rhodobacteraceae	0.07113
k__Bacteria|p__Proteobacteria|c__Gammaproteobacteria|o__Pasteurellales|f__Pasteurellaceae	0.06907
k__Bacteria|p__Firmicutes|c__Bacilli|o__Lactobacillales|f__Lactobacillaceae	0.06755
k__Bacteria|p__Proteobacteria|c__Deltaproteobacteria|o__Desulfobacterales|f__Desulfobulbaceae	0.06146
k__Bacteria|p__Proteobacteria|c__Betaproteobacteria|o__Burkholderiales|f__Oxalobacteraceae	0.06144
k__Bacteria|p__Proteobacteria|c__Alphaproteobacteria|o__Rhizobiales|f__Bradyrhizobiaceae	0.05379
k__Bacteria|p__Proteobacteria|c__Gammaproteobacteria|o__Alteromonadales|f__Alteromonadaceae	0.05355
k__Bacteria|p__Firmicutes|c__Clostridia|o__Clostridiales|f__Clostridiales_uncl	0.05232
k__Bacteria|p__Proteobacteria|c__Alphaproteobacteria|o__Caulobacterales|f__Caulobacteraceae	0.05229
k__Bacteria|p__Actinobacteria|c__Actinobacteria|o__Actinomycetales|f__Frankiaceae	0.04603
k__Bacteria|p__Actinobacteria|c__Actinobacteria|o__Actinomycetales|f__Brevibacteriaceae	0.03677
k__Bacteria|p__Actinobacteria|c__Actinobacteria|o__Bifidobacteriales|f__Bifidobacteriaceae	0.03246
k__Bacteria|p__Actinobacteria|c__Actinobacteria|o__Actinomycetales|f__Mycobacteriaceae	0.03062
k__Bacteria|p__Proteobacteria|c__Alphaproteobacteria|o__Rhizobiales|f__Xanthobacteraceae	0.02488
k__Bacteria|p__Acidobacteria|c__Acidobacteria|o__Acidobacteriales|f__Acidobacteriaceae	0.02473
k__Bacteria|p__Bacteroidetes|c__Flavobacteria|o__Flavobacteriales|f__Flavobacteriales_uncl	0.02442
k__Bacteria|p__Proteobacteria|c__Alphaproteobacteria|o__Rhizobiales|f__Beijerinckiaceae	0.02256
k__Bacteria|p__Proteobacteria|c__Epsilonproteobacteria|o__Epsilonproteobacteria_uncl|f__Epsilonproteobacteria_uncl	0.02148
k__Bacteria|p__Proteobacteria|c__Gammaproteobacteria|o__Alteromonadales|f__Idiomarinaceae	0.02121
k__Bacteria|p__Thermi|c__Deinococci|o__Deinococcales|f__Deinococcaceae	0.01754
k__Bacteria|p__Proteobacteria|c__Gammaproteobacteria|o__Alteromonadales|f__Pseudoalteromonadaceae	0.01749
k__Bacteria|p__Proteobacteria|c__Gammaproteobacteria|o__Oceanospirillales|f__Alcanivoracaceae	0.01615
k__Bacteria|p__Actinobacteria|c__Actinobacteria|o__Actinomycetales|f__Nocardioidaceae	0.01455
k__Bacteria|p__Proteobacteria|c__Alphaproteobacteria|o__Rhodospirillales|f__Rhodospirillaceae	0.01453
k__Bacteria|p__Proteobacteria|c__Betaproteobacteria|o__Methylophilales|f__Methylophilaceae	0.01396
k__Bacteria|p__Bacteroidetes|c__Flavobacteria|o__Flavobacteriales|f__Blattabacteriaceae	0.01256
k__Bacteria|p__Cyanobacteria|c__Cyanophyceae|o__Oscillatoriales|f__Oscillatoriaceae	0.01111
k__Bacteria|p__Proteobacteria|c__Alphaproteobacteria|o__Rhizobiales|f__Phyllobacteriaceae	0.0109
k__Bacteria|p__Firmicutes|c__Clostridia|o__Clostridiales|f__Clostridiales_Family_XI_Incertae_Sedis	0.01072
k__Bacteria|p__Actinobacteria|c__Actinobacteria|o__Coriobacteriales|f__Coriobacteriaceae	0.01053
k__Bacteria|p__Proteobacteria|c__Betaproteobacteria|o__Rhodocyclales|f__Rhodocyclaceae	0.01038
k__Bacteria|p__Firmicutes|c__Bacilli|o__Lactobacillales|f__Leuconostocaceae	0.01018
k__Bacteria|p__Proteobacteria|c__Gammaproteobacteria|o__Cardiobacteriales|f__Cardiobacteriaceae	0.00871
k__Bacteria|p__Proteobacteria|c__Alphaproteobacteria|o__Sphingomonadales|f__Sphingomonadaceae	0.00846
k__Bacteria|p__Proteobacteria|c__Gammaproteobacteria|o__Legionellales|f__Coxiellaceae	0.0084
k__Bacteria|p__Proteobacteria|c__Gammaproteobacteria|o__Alteromonadales|f__Ferrimonadaceae	0.00799
k__Archaea|p__Euryarchaeota|c__Halobacteria|o__Halobacteriales|f__Halobacteriales_unclassified	0.00746
k__Bacteria|p__Proteobacteria|c__Betaproteobacteria|o__Nitrosomonadales|f__Nitrosomonadaceae	0.00745
k__Bacteria|p__Proteobacteria|c__Gammaproteobacteria|o__Methylococcales|f__Methylococcaceae	0.00734
k__Bacteria|p__Proteobacteria|c__Gammaproteobacteria|o__Alteromonadales|f__Shewanellaceae	0.00731
k__Bacteria|p__Cyanobacteria|c__Cyanophyceae|o__Chroococcales|f__Cyanobacteriaceae	0.00707
k__Bacteria|p__Proteobacteria|c__Betaproteobacteria|o__Burkholderiales|f__Burkholderiales_uncl	0.00703
k__Bacteria|p__Proteobacteria|c__Gammaproteobacteria|o__Oceanospirillales|f__Hahellaceae	0.0067
k__Bacteria|p__Firmicutes|c__Bacilli|o__Lactobacillales|f__Carnobacteriaceae	0.00645
k__Bacteria|p__Proteobacteria|c__Gammaproteobacteria|o__Chromatiales|f__Chromatiaceae	0.0061
k__Bacteria|p__Proteobacteria|c__Alphaproteobacteria|o__Rhizobiales|f__Bartonellaceae	0.00559
k__Bacteria|p__Actinobacteria|c__Actinobacteria|o__Actinomycetales|f__Dermabacteraceae	0.00535
k__Bacteria|p__Firmicutes|c__Clostridia|o__Clostridiales|f__Ruminococcaceae	0.00455
k__Bacteria|p__Bacteroidetes|c__Bacteroidia|o__Bacteroidales|f__Rikenellaceae	0.00429
k__Bacteria|p__Proteobacteria|c__Alphaproteobacteria|o__Sphingomonadales|f__Erythrobacteraceae	0.00401
k__Bacteria|p__Proteobacteria|c__Gammaproteobacteria|o__Acidithiobacillales|f__Acidithiobacillaceae	0.00398
k__Bacteria|p__Cyanobacteria|c__Cyanophyceae|o__Synechococcales|f__Synechococcaceae	0.00364
k__Bacteria|p__Proteobacteria|c__Gammaproteobacteria|o__Alteromonadales|f__Psychromonadaceae	0.00358
k__Bacteria|p__Proteobacteria|c__Gammaproteobacteria|o__Chromatiales|f__Halothiobacillaceae	0.00329
k__Bacteria|p__Chloroflexi|c__Anaerolineae|o__Anaerolineales|f__Anaerolineaceae	0.00323
k__Bacteria|p__Firmicutes|c__Clostridia|o__Clostridiales|f__Clostridiaceae	0.0031
k__Bacteria|p__Proteobacteria|c__Magnetococci|o__Magnetococci_uncl|f__Magnetococci_uncl	0.00276
k__Bacteria|p__Bacteroidetes|c__Bacteroidia|o__Bacteroidales|f__Porphyromonadaceae	0.00275
k__Bacteria|p__Proteobacteria|c__Deltaproteobacteria|o__Myxococcales|f__Myxococcaceae	0.00271
k__Bacteria|p__Actinobacteria|c__Actinobacteria|o__Actinomycetales|f__Microbacteriaceae	0.00267
k__Bacteria|p__Proteobacteria|c__Gammaproteobacteria|o__Alteromonadales|f__Alteromonadales_uncl	0.00247
k__Bacteria|p__Firmicutes|c__Clostridia|o__Clostridiales|f__Clostridiales_Family_XVII_Incertae_Sedis	0.00234
k__Bacteria|p__Proteobacteria|c__Betaproteobacteria|o__Gallionellales|f__Gallionellaceae	0.00214
k__Bacteria|p__Actinobacteria|c__Actinobacteria|o__Actinomycetales|f__Propionibacteriaceae	0.00207
k__Bacteria|p__Chlorobi|c__Chlorobia|o__Chlorobiales|f__Chlorobiaceae	0.00197
k__Bacteria|p__Synergistetes|c__Synergistia|o__Synergistales|f__Synergistaceae	0.00168
k__Bacteria|p__Proteobacteria|c__Gammaproteobacteria|o__Gammaproteobacteria_uncl|f__Gammaproteobacteria_uncl	0.0016
k__Bacteria|p__Actinobacteria|c__Actinobacteria|o__Actinomycetales|f__Corynebacteriaceae	0.00134
k__Bacteria|p__Proteobacteria|c__Gammaproteobacteria|o__Thiotrichales|f__Piscirickettsiaceae	0.00133
k__Bacteria|p__Proteobacteria|c__Alphaproteobacteria|o__Rhizobiales|f__Hyphomicrobiaceae	0.00113
k__Bacteria|p__Proteobacteria|c__Alphaproteobacteria|o__Rhodobacterales|f__Hyphomonadaceae	0.00081
k__Bacteria|p__Lentisphaerae|c__Lentisphaerae_uncl|o__Victivallales|f__Victivallaceae	0.0008
k__Bacteria|p__Firmicutes|c__Negativicutes|o__Selenomonadales|f__Acidaminococcaceae	0.00068
k__Bacteria|p__Verrucomicrobia|c__Spartobacteria|o__Spartobacteria_uncl|f__Spartobacteria_uncl	0.00056
k__Bacteria|p__Actinobacteria|c__Actinobacteria|o__Actinomycetales|f__Pseudonocardiaceae	0.00049
k__Bacteria|p__Actinobacteria|c__Actinobacteria|o__Solirubrobacterales|f__Conexibacteraceae	0.00047
k__Bacteria|p__Verrucomicrobia|c__Opitutae|o__Opitutales|f__Opitutaceae	0.00042
k__Bacteria|p__Bacteroidetes|c__Bacteroidetes_uncl|o__Bacteroidetes_uncl|f__Bacteroidetes_uncl	0.00033
k__Bacteria|p__Firmicutes|c__Bacilli|o__Bacillales|f__Bacillaceae	0.00025
k__Bacteria|p__Actinobacteria|c__Actinobacteria|o__Actinomycetales|f__Jonesiaceae	0.00022
k__Bacteria|p__Proteobacteria|c__Gammaproteobacteria|o__Enterobacteriales|f__Enterobacteriaceae|g__Enterobacter	26.8574
k__Bacteria|p__Proteobacteria|c__Gammaproteobacteria|o__Enterobacteriales|f__Enterobacteriaceae|g__Citrobacter	19.8599
k__Bacteria|p__Proteobacteria|c__Gammaproteobacteria|o__Pseudomonadales|f__Pseudomonadaceae|g__Pseudomonas	10.5419
k__Bacteria|p__Bacteroidetes|c__Sphingobacteria|o__Sphingobacteriales|f__Sphingobacteriaceae|g__Sphingobacteriaceae_unclassified	8.10302
k__Bacteria|p__Proteobacteria|c__Gammaproteobacteria|o__Enterobacteriales|f__Enterobacteriaceae|g__Escherichia	3.91216
k__Bacteria|p__Proteobacteria|c__Gammaproteobacteria|o__Pseudomonadales|f__Moraxellaceae|g__Acinetobacter	3.68675
k__Bacteria|p__Proteobacteria|c__Alphaproteobacteria|o__Rhizobiales|f__Brucellaceae|g__Brucella	2.74665
k__Bacteria|p__Proteobacteria|c__Gammaproteobacteria|o__Enterobacteriales|f__Enterobacteriaceae|g__Pantoea	2.74419
k__Bacteria|p__Proteobacteria|c__Gammaproteobacteria|o__Enterobacteriales|f__Enterobacteriaceae|g__Yersinia	2.42967
k__Bacteria|p__Proteobacteria|c__Gammaproteobacteria|o__Enterobacteriales|f__Enterobacteriaceae|g__Klebsiella	2.03562
k__Bacteria|p__Bacteroidetes|c__Flavobacteria|o__Flavobacteriales|f__Flavobacteriaceae|g__Flavobacterium	1.46915
k__Bacteria|p__Proteobacteria|c__Gammaproteobacteria|o__Oceanospirillales|f__Oceanospirillaceae|g__Marinomonas	1.40298
k__Bacteria|p__Proteobacteria|c__Gammaproteobacteria|o__Enterobacteriales|f__Enterobacteriaceae|g__Salmonella	1.09474
k__Bacteria|p__Proteobacteria|c__Gammaproteobacteria|o__Enterobacteriales|f__Enterobacteriaceae|g__Providencia	0.81916
k__Bacteria|p__Proteobacteria|c__Gammaproteobacteria|o__Enterobacteriales|f__Enterobacteriaceae|g__Serratia	0.75575
k__Bacteria|p__Proteobacteria|c__Gammaproteobacteria|o__Enterobacteriales|f__Enterobacteriaceae|g__Cronobacter	0.75043
k__Bacteria|p__Proteobacteria|c__Gammaproteobacteria|o__Enterobacteriales|f__Enterobacteriaceae|g__Erwinia	0.73635
k__Bacteria|p__Proteobacteria|c__Gammaproteobacteria|o__Vibrionales|f__Vibrionaceae|g__Photobacterium	0.64749
k__Bacteria|p__Proteobacteria|c__Betaproteobacteria|o__Burkholderiales|f__Alcaligenaceae|g__Bordetella	0.62897
k__Bacteria|p__Proteobacteria|c__Gammaproteobacteria|o__Enterobacteriales|f__Enterobacteriaceae|g__Shigella	0.49298
k__Bacteria|p__Proteobacteria|c__Gammaproteobacteria|o__Enterobacteriales|f__Enterobacteriaceae|g__Rahnella	0.4475
k__Bacteria|p__Proteobacteria|c__Gammaproteobacteria|o__Enterobacteriales|f__Enterobacteriaceae|g__Edwardsiella	0.35464
k__Bacteria|p__Bacteroidetes|c__Sphingobacteria|o__Sphingobacteriales|f__Sphingobacteriaceae|g__Pedobacter	0.34371
k__Bacteria|p__Proteobacteria|c__Betaproteobacteria|o__Burkholderiales|f__Burkholderiaceae|g__Burkholderia	0.33527
k__Bacteria|p__Proteobacteria|c__Gammaproteobacteria|o__Oceanospirillales|f__Halomonadaceae|g__Halomonadaceae_unclassified	0.33122
k__Bacteria|p__Proteobacteria|c__Gammaproteobacteria|o__Aeromonadales|f__Aeromonadaceae|g__Aeromonas	0.3196
k__Bacteria|p__Proteobacteria|c__Gammaproteobacteria|o__Enterobacteriales|f__Enterobacteriaceae|g__Pectobacterium	0.31891
k__Bacteria|p__Firmicutes|c__Bacilli|o__Lactobacillales|f__Streptococcaceae|g__Lactococcus	0.31884
k__Bacteria|p__Proteobacteria|c__Gammaproteobacteria|o__Enterobacteriales|f__Enterobacteriaceae|g__Dickeya	0.30927
k__Bacteria|p__Proteobacteria|c__Deltaproteobacteria|o__Desulfovibrionales|f__Desulfovibrionaceae|g__Desulfovibrio	0.28351
k__Bacteria|p__Proteobacteria|c__Betaproteobacteria|o__Burkholderiales|f__Alcaligenaceae|g__Achromobacter	0.28127
k__Bacteria|p__Bacteroidetes|c__Flavobacteria|o__Flavobacteriales|f__Flavobacteriaceae|g__Cellulophaga	0.27103
k__Bacteria|p__Proteobacteria|c__Alphaproteobacteria|o__Rhodospirillales|f__Acetobacteraceae|g__Acetobacteraceae_unclassified	0.25127
k__Bacteria|p__Chlamydiae|c__Chlamydiae|o__Chlamydiales|f__Chlamydiaceae|g__Chlamydiaceae_unclassified	0.21079
k__Bacteria|p__Proteobacteria|c__Betaproteobacteria|o__Burkholderiales|f__Comamonadaceae|g__Comamonas	0.18609
k__Bacteria|p__Proteobacteria|c__Alphaproteobacteria|o__Rhizobiales|f__Aurantimonadaceae|g__Aurantimonadaceae_unclassified	0.17427
k__Bacteria|p__Proteobacteria|c__Gammaproteobacteria|o__Chromatiales|f__Ectothiorhodospiraceae|g__Thioalkalivibrio	0.15468
k__Bacteria|p__Proteobacteria|c__Gammaproteobacteria|o__Enterobacteriales|f__Enterobacteriaceae|g__Xenorhabdus	0.14848
k__Bacteria|p__Proteobacteria|c__Alphaproteobacteria|o__Rhizobiales|f__Methylobacteriaceae|g__Methylobacterium	0.14663
k__Bacteria|p__Proteobacteria|c__Gammaproteobacteria|o__Enterobacteriales|f__Enterobacteriaceae|g__Sodalis	0.13997
k__Bacteria|p__Proteobacteria|c__Gammaproteobacteria|o__Enterobacteriales|f__Enterobacteriaceae|g__Proteus	0.13364
k__Bacteria|p__Bacteroidetes|c__Sphingobacteria|o__Sphingobacteriales|f__Sphingobacteriaceae|g__Sphingobacterium	0.11734
k__Bacteria|p__Firmicutes|c__Bacilli|o__Lactobacillales|f__Enterococcaceae|g__Enterococcus	0.11364
k__Bacteria|p__Proteobacteria|c__Gammaproteobacteria|o__Enterobacteriales|f__Enterobacteriaceae|g__Photorhabdus	0.10979
k__Bacteria|p__Proteobacteria|c__Alphaproteobacteria|o__Rhizobiales|f__Rhizobiaceae|g__Agrobacterium	0.10508
k__Bacteria|p__Actinobacteria|c__Actinobacteria|o__Actinomycetales|f__Micrococcaceae|g__Arthrobacter	0.08816
k__Bacteria|p__Proteobacteria|c__Alphaproteobacteria|o__Rhizobiales|f__Methylocystaceae|g__Methylocystaceae_unclassified	0.08038
k__Bacteria|p__Proteobacteria|c__Gammaproteobacteria|o__Xanthomonadales|f__Xanthomonadaceae|g__Stenotrophomonas	0.07812
k__Bacteria|p__Proteobacteria|c__Alphaproteobacteria|o__Rhizobiales|f__Brucellaceae|g__Ochrobactrum	0.07493
k__Bacteria|p__Bacteroidetes|c__Bacteroidia|o__Bacteroidales|f__Bacteroidaceae|g__Bacteroides	0.07123
k__Bacteria|p__Firmicutes|c__Bacilli|o__Lactobacillales|f__Lactobacillaceae|g__Lactobacillus	0.06755
k__Bacteria|p__Bacteroidetes|c__Flavobacteria|o__Flavobacteriales|f__Flavobacteriaceae|g__Chryseobacterium	0.06246
k__Bacteria|p__Proteobacteria|c__Deltaproteobacteria|o__Desulfobacterales|f__Desulfobulbaceae|g__Desulfobulbaceae_unclassified	0.06027
k__Bacteria|p__Proteobacteria|c__Betaproteobacteria|o__Burkholderiales|f__Comamonadaceae|g__Acidovorax	0.05603
k__Bacteria|p__Firmicutes|c__Clostridia|o__Clostridiales|f__Clostridiales_uncl|g__Blautia	0.05232
k__Bacteria|p__Proteobacteria|c__Alphaproteobacteria|o__Rhizobiales|f__Bradyrhizobiaceae|g__Rhodopseudomonas	0.05019
k__Bacteria|p__Proteobacteria|c__Gammaproteobacteria|o__Alteromonadales|f__Alteromonadaceae|g__Marinobacter	0.04931
k__Bacteria|p__Proteobacteria|c__Gammaproteobacteria|o__Enterobacteriales|f__Enterobacteriaceae|g__Candidatus_Regiella	0.04747
k__Bacteria|p__Actinobacteria|c__Actinobacteria|o__Actinomycetales|f__Frankiaceae|g__Frankia	0.04603
k__Bacteria|p__Proteobacteria|c__Betaproteobacteria|o__Burkholderiales|f__Comamonadaceae|g__Variovorax	0.03847
k__Bacteria|p__Proteobacteria|c__Gammaproteobacteria|o__Vibrionales|f__Vibrionaceae|g__Grimontia	0.03778
k__Bacteria|p__Actinobacteria|c__Actinobacteria|o__Actinomycetales|f__Brevibacteriaceae|g__Brevibacterium	0.03677
k__Bacteria|p__Proteobacteria|c__Alphaproteobacteria|o__Rhodobacterales|f__Rhodobacteraceae|g__Ruegeria	0.03401
k__Bacteria|p__Proteobacteria|c__Gammaproteobacteria|o__Xanthomonadales|f__Xanthomonadaceae|g__Xanthomonas	0.03337
k__Bacteria|p__Proteobacteria|c__Betaproteobacteria|o__Burkholderiales|f__Oxalobacteraceae|g__Candidatus_Zinderia	0.03317
k__Bacteria|p__Actinobacteria|c__Actinobacteria|o__Bifidobacteriales|f__Bifidobacteriaceae|g__Bifidobacterium	0.03246
k__Bacteria|p__Proteobacteria|c__Gammaproteobacteria|o__Pasteurellales|f__Pasteurellaceae|g__Aggregatibacter	0.03216
k__Bacteria|p__Actinobacteria|c__Actinobacteria|o__Actinomycetales|f__Mycobacteriaceae|g__Mycobacterium	0.03062
k__Bacteria|p__Proteobacteria|c__Betaproteobacteria|o__Neisseriales|f__Neisseriaceae|g__Kingella	0.02758
k__Bacteria|p__Proteobacteria|c__Alphaproteobacteria|o__Caulobacterales|f__Caulobacteraceae|g__Caulobacter	0.02555
k__Bacteria|p__Proteobacteria|c__Alphaproteobacteria|o__Caulobacterales|f__Caulobacteraceae|g__Brevundimonas	0.02477
k__Bacteria|p__Acidobacteria|c__Acidobacteria|o__Acidobacteriales|f__Acidobacteriaceae|g__Granulicella	0.02473
k__Bacteria|p__Bacteroidetes|c__Flavobacteria|o__Flavobacteriales|f__Flavobacteriales_uncl|g__Candidatus_Sulcia	0.02442
k__Bacteria|p__Proteobacteria|c__Gammaproteobacteria|o__Enterobacteriales|f__Enterobacteriaceae|g__Candidatus_Carsonella	0.02313
k__Bacteria|p__Proteobacteria|c__Gammaproteobacteria|o__Vibrionales|f__Vibrionaceae|g__Vibrio	0.023
k__Bacteria|p__Proteobacteria|c__Epsilonproteobacteria|o__Epsilonproteobacteria_uncl|f__Epsilonproteobacteria_uncl|g__Epsilonproteobacteria_uncl_unclassified	0.02148
k__Bacteria|p__Proteobacteria|c__Gammaproteobacteria|o__Alteromonadales|f__Idiomarinaceae|g__Idiomarina	0.02121
k__Bacteria|p__Proteobacteria|c__Alphaproteobacteria|o__Rhizobiales|f__Xanthobacteraceae|g__Xanthobacteraceae_unclassified	0.0194
k__Bacteria|p__Proteobacteria|c__Gammaproteobacteria|o__Enterobacteriales|f__Enterobacteriaceae|g__Baumannia	0.0193
k__Bacteria|p__Proteobacteria|c__Alphaproteobacteria|o__Rhizobiales|f__Beijerinckiaceae|g__Beijerinckiaceae_unclassified	0.01863
k__Bacteria|p__Proteobacteria|c__Betaproteobacteria|o__Neisseriales|f__Neisseriaceae|g__Neisseriaceae_unclassified	0.01818
k__Bacteria|p__Thermi|c__Deinococci|o__Deinococcales|f__Deinococcaceae|g__Deinococcus	0.01754
k__Bacteria|p__Proteobacteria|c__Gammaproteobacteria|o__Alteromonadales|f__Pseudoalteromonadaceae|g__Pseudoalteromonas	0.01749
k__Bacteria|p__Proteobacteria|c__Betaproteobacteria|o__Neisseriales|f__Neisseriaceae|g__Neisseria	0.01513
k__Bacteria|p__Proteobacteria|c__Gammaproteobacteria|o__Vibrionales|f__Vibrionaceae|g__Aliivibrio	0.01504
k__Bacteria|p__Proteobacteria|c__Gammaproteobacteria|o__Aeromonadales|f__Aeromonadaceae|g__Tolumonas	0.01504
k__Bacteria|p__Proteobacteria|c__Gammaproteobacteria|o__Pseudomonadales|f__Pseudomonadaceae|g__Azotobacter	0.01496
k__Bacteria|p__Actinobacteria|c__Actinobacteria|o__Actinomycetales|f__Nocardioidaceae|g__Aeromicrobium	0.01455
k__Bacteria|p__Proteobacteria|c__Betaproteobacteria|o__Burkholderiales|f__Oxalobacteraceae|g__Oxalobacter	0.01449
k__Bacteria|p__Proteobacteria|c__Gammaproteobacteria|o__Pasteurellales|f__Pasteurellaceae|g__Actinobacillus	0.01431
k__Bacteria|p__Bacteroidetes|c__Flavobacteria|o__Flavobacteriales|f__Flavobacteriaceae|g__Riemerella	0.01385
k__Bacteria|p__Proteobacteria|c__Betaproteobacteria|o__Burkholderiales|f__Comamonadaceae|g__Delftia	0.0132
k__Bacteria|p__Bacteroidetes|c__Flavobacteria|o__Flavobacteriales|f__Blattabacteriaceae|g__Blattabacterium	0.01256
k__Bacteria|p__Cyanobacteria|c__Cyanophyceae|o__Oscillatoriales|f__Oscillatoriaceae|g__Oscillatoriaceae_unclassified	0.01111
k__Bacteria|p__Proteobacteria|c__Gammaproteobacteria|o__Oceanospirillales|f__Alcanivoracaceae|g__Alcanivoracaceae_unclassified	0.01092
k__Bacteria|p__Actinobacteria|c__Actinobacteria|o__Coriobacteriales|f__Coriobacteriaceae|g__Slackia	0.01053
k__Bacteria|p__Firmicutes|c__Bacilli|o__Lactobacillales|f__Leuconostocaceae|g__Leuconostoc	0.01018
k__Bacteria|p__Proteobacteria|c__Gammaproteobacteria|o__Pasteurellales|f__Pasteurellaceae|g__Haemophilus	0.0101
k__Bacteria|p__Proteobacteria|c__Gammaproteobacteria|o__Enterobacteriales|f__Enterobacteriaceae|g__Buchnera	0.00977
k__Bacteria|p__Proteobacteria|c__Gammaproteobacteria|o__Xanthomonadales|f__Xanthomonadaceae|g__Pseudoxanthomonas	0.00954
k__Bacteria|p__Proteobacteria|c__Alphaproteobacteria|o__Rhizobiales|f__Rhizobiaceae|g__Rhizobium	0.00953
k__Bacteria|p__Proteobacteria|c__Betaproteobacteria|o__Burkholderiales|f__Oxalobacteraceae|g__Janthinobacterium	0.00923
k__Bacteria|p__Proteobacteria|c__Alphaproteobacteria|o__Rhodobacterales|f__Rhodobacteraceae|g__Paracoccus	0.00915
k__Bacteria|p__Proteobacteria|c__Gammaproteobacteria|o__Enterobacteriales|f__Enterobacteriaceae|g__Candidatus_Hamiltonella	0.00898
k__Bacteria|p__Proteobacteria|c__Betaproteobacteria|o__Burkholderiales|f__Burkholderiaceae|g__Lautropia	0.00873
k__Bacteria|p__Proteobacteria|c__Alphaproteobacteria|o__Rhodobacterales|f__Rhodobacteraceae|g__Ketogulonicigenium	0.00839
k__Bacteria|p__Proteobacteria|c__Betaproteobacteria|o__Neisseriales|f__Neisseriaceae|g__Laribacter	0.0082
k__Bacteria|p__Proteobacteria|c__Gammaproteobacteria|o__Legionellales|f__Coxiellaceae|g__Rickettsiella	0.00816
k__Bacteria|p__Proteobacteria|c__Gammaproteobacteria|o__Alteromonadales|f__Ferrimonadaceae|g__Ferrimonas	0.00799
k__Bacteria|p__Proteobacteria|c__Gammaproteobacteria|o__Xanthomonadales|f__Xanthomonadaceae|g__Xylella	0.00788
k__Bacteria|p__Proteobacteria|c__Betaproteobacteria|o__Nitrosomonadales|f__Nitrosomonadaceae|g__Nitrosomonas	0.00745
k__Bacteria|p__Proteobacteria|c__Gammaproteobacteria|o__Alteromonadales|f__Shewanellaceae|g__Shewanella	0.00731
k__Bacteria|p__Cyanobacteria|c__Cyanophyceae|o__Chroococcales|f__Cyanobacteriaceae|g__Cyanobacteriaceae_unclassified	0.00707
k__Bacteria|p__Proteobacteria|c__Betaproteobacteria|o__Burkholderiales|f__Burkholderiales_uncl|g__Thiomonas	0.00703
k__Bacteria|p__Bacteroidetes|c__Flavobacteria|o__Flavobacteriales|f__Flavobacteriaceae|g__Polaribacter	0.007
k__Bacteria|p__Proteobacteria|c__Gammaproteobacteria|o__Oceanospirillales|f__Hahellaceae|g__Hahella	0.0067
k__Bacteria|p__Proteobacteria|c__Betaproteobacteria|o__Methylophilales|f__Methylophilaceae|g__Methylobacillus	0.00646
k__Bacteria|p__Firmicutes|c__Bacilli|o__Lactobacillales|f__Carnobacteriaceae|g__Granulicatella	0.00645
k__Bacteria|p__Proteobacteria|c__Alphaproteobacteria|o__Rhizobiales|f__Phyllobacteriaceae|g__Mesorhizobium	0.00628
k__Bacteria|p__Bacteroidetes|c__Flavobacteria|o__Flavobacteriales|f__Flavobacteriaceae|g__Zunongwangia	0.00627
k__Bacteria|p__Proteobacteria|c__Gammaproteobacteria|o__Oceanospirillales|f__Halomonadaceae|g__Chromohalobacter	0.00605
k__Bacteria|p__Firmicutes|c__Clostridia|o__Clostridiales|f__Clostridiales_Family_XI_Incertae_Sedis|g__Clostridiales_Family_XI_Incertae_Sedis_unclassified	0.00603
k__Bacteria|p__Proteobacteria|c__Gammaproteobacteria|o__Oceanospirillales|f__Halomonadaceae|g__Halomonas	0.00591
k__Bacteria|p__Proteobacteria|c__Gammaproteobacteria|o__Pasteurellales|f__Pasteurellaceae|g__Basfia	0.00587
k__Bacteria|p__Proteobacteria|c__Gammaproteobacteria|o__Cardiobacteriales|f__Cardiobacteriaceae|g__Cardiobacterium	0.00585
k__Bacteria|p__Proteobacteria|c__Alphaproteobacteria|o__Rhodobacterales|f__Rhodobacteraceae|g__Labrenzia	0.00579
k__Bacteria|p__Proteobacteria|c__Betaproteobacteria|o__Methylophilales|f__Methylophilaceae|g__Methylovorus	0.00572
k__Bacteria|p__Proteobacteria|c__Alphaproteobacteria|o__Rhizobiales|f__Bartonellaceae|g__Bartonella	0.00559
k__Bacteria|p__Bacteroidetes|c__Flavobacteria|o__Flavobacteriales|f__Flavobacteriaceae|g__Capnocytophaga	0.00556
k__Bacteria|p__Proteobacteria|c__Alphaproteobacteria|o__Rhodobacterales|f__Rhodobacteraceae|g__Oceanicola	0.00535
k__Bacteria|p__Actinobacteria|c__Actinobacteria|o__Actinomycetales|f__Dermabacteraceae|g__Brachybacterium	0.00535
k__Bacteria|p__Proteobacteria|c__Alphaproteobacteria|o__Rhizobiales|f__Xanthobacteraceae|g__Starkeya	0.00523
k__Bacteria|p__Proteobacteria|c__Gammaproteobacteria|o__Oceanospirillales|f__Alcanivoracaceae|g__Alcanivorax	0.00523
k__Bacteria|p__Proteobacteria|c__Betaproteobacteria|o__Burkholderiales|f__Comamonadaceae|g__Alicycliphilus	0.00513
k__Bacteria|p__Proteobacteria|c__Betaproteobacteria|o__Neisseriales|f__Neisseriaceae|g__Lutiella	0.00501
k__Bacteria|p__Firmicutes|c__Clostridia|o__Clostridiales|f__Clostridiales_Family_XI_Incertae_Sedis|g__Peptoniphilus	0.00469
k__Bacteria|p__Proteobacteria|c__Gammaproteobacteria|o__Chromatiales|f__Chromatiaceae|g__Allochromatium	0.00455
k__Bacteria|p__Proteobacteria|c__Betaproteobacteria|o__Burkholderiales|f__Comamonadaceae|g__Verminephrobacter	0.00454
k__Bacteria|p__Proteobacteria|c__Gammaproteobacteria|o__Methylococcales|f__Methylococcaceae|g__Methylobacter	0.00452
k__Bacteria|p__Proteobacteria|c__Alphaproteobacteria|o__Rhodospirillales|f__Rhodospirillaceae|g__Magnetospirillum	0.00443
k__Bacteria|p__Bacteroidetes|c__Bacteroidia|o__Bacteroidales|f__Rikenellaceae|g__Alistipes	0.00429
k__Bacteria|p__Proteobacteria|c__Gammaproteobacteria|o__Alteromonadales|f__Alteromonadaceae|g__Alteromonas	0.00424
k__Bacteria|p__Bacteroidetes|c__Flavobacteria|o__Flavobacteriales|f__Flavobacteriaceae|g__Weeksella	0.00424
k__Bacteria|p__Proteobacteria|c__Alphaproteobacteria|o__Rhodospirillales|f__Acetobacteraceae|g__Gluconacetobacter	0.00419
k__Bacteria|p__Proteobacteria|c__Gammaproteobacteria|o__Chromatiales|f__Ectothiorhodospiraceae|g__Halorhodospira	0.00416
k__Bacteria|p__Proteobacteria|c__Alphaproteobacteria|o__Rhizobiales|f__Phyllobacteriaceae|g__Hoeflea	0.00415
k__Bacteria|p__Proteobacteria|c__Alphaproteobacteria|o__Rhodospirillales|f__Rhodospirillaceae|g__Rhodocista	0.00412
k__Bacteria|p__Proteobacteria|c__Gammaproteobacteria|o__Acidithiobacillales|f__Acidithiobacillaceae|g__Acidithiobacillus	0.00398
k__Bacteria|p__Proteobacteria|c__Betaproteobacteria|o__Burkholderiales|f__Burkholderiaceae|g__Cupriavidus	0.00389
k__Bacteria|p__Cyanobacteria|c__Cyanophyceae|o__Synechococcales|f__Synechococcaceae|g__Cyanobium	0.00364
k__Bacteria|p__Proteobacteria|c__Gammaproteobacteria|o__Alteromonadales|f__Psychromonadaceae|g__Psychromonas	0.00358
k__Bacteria|p__Proteobacteria|c__Betaproteobacteria|o__Burkholderiales|f__Comamonadaceae|g__Leptothrix	0.00357
k__Bacteria|p__Proteobacteria|c__Gammaproteobacteria|o__Chromatiales|f__Ectothiorhodospiraceae|g__Alkalilimnicola	0.00349
k__Bacteria|p__Firmicutes|c__Clostridia|o__Clostridiales|f__Ruminococcaceae|g__Ruminococcus	0.00346
k__Bacteria|p__Proteobacteria|c__Betaproteobacteria|o__Neisseriales|f__Neisseriaceae|g__Chromobacterium	0.00345
k__Bacteria|p__Proteobacteria|c__Alphaproteobacteria|o__Rhodospirillales|f__Rhodospirillaceae|g__Azospirillum	0.00342
k__Bacteria|p__Proteobacteria|c__Gammaproteobacteria|o__Chromatiales|f__Halothiobacillaceae|g__Halothiobacillus	0.00329
k__Bacteria|p__Chloroflexi|c__Anaerolineae|o__Anaerolineales|f__Anaerolineaceae|g__Anaerolinea	0.00323
k__Bacteria|p__Proteobacteria|c__Gammaproteobacteria|o__Pseudomonadales|f__Moraxellaceae|g__Psychrobacter	0.00323
k__Bacteria|p__Proteobacteria|c__Gammaproteobacteria|o__Pseudomonadales|f__Moraxellaceae|g__Enhydrobacter	0.00309
k__Bacteria|p__Actinobacteria|c__Actinobacteria|o__Actinomycetales|f__Micrococcaceae|g__Rothia	0.00298
k__Bacteria|p__Proteobacteria|c__Betaproteobacteria|o__Rhodocyclales|f__Rhodocyclaceae|g__Dechloromonas	0.00289
k__Bacteria|p__Proteobacteria|c__Betaproteobacteria|o__Burkholderiales|f__Oxalobacteraceae|g__Herbaspirillum	0.00289
k__Bacteria|p__Proteobacteria|c__Alphaproteobacteria|o__Rhizobiales|f__Beijerinckiaceae|g__Methylocella	0.00286
k__Bacteria|p__Proteobacteria|c__Gammaproteobacteria|o__Cardiobacteriales|f__Cardiobacteriaceae|g__Dichelobacter	0.00286
k__Bacteria|p__Bacteroidetes|c__Flavobacteria|o__Flavobacteriales|f__Flavobacteriaceae|g__Kordia	0.00285
k__Bacteria|p__Proteobacteria|c__Gammaproteobacteria|o__Methylococcales|f__Methylococcaceae|g__Methylococcus	0.00282
k__Bacteria|p__Proteobacteria|c__Magnetococci|o__Magnetococci_uncl|f__Magnetococci_uncl|g__Magnetococcus	0.00276
k__Bacteria|p__Bacteroidetes|c__Bacteroidia|o__Bacteroidales|f__Porphyromonadaceae|g__Parabacteroides	0.00275
k__Bacteria|p__Proteobacteria|c__Deltaproteobacteria|o__Myxococcales|f__Myxococcaceae|g__Anaeromyxobacter	0.00271
k__Bacteria|p__Proteobacteria|c__Gammaproteobacteria|o__Pasteurellales|f__Pasteurellaceae|g__Mannheimia	0.0027
k__Bacteria|p__Actinobacteria|c__Actinobacteria|o__Actinomycetales|f__Microbacteriaceae|g__Clavibacter	0.00267
k__Bacteria|p__Bacteroidetes|c__Sphingobacteria|o__Sphingobacteriales|f__Sphingobacteriaceae|g__Mucilaginibacter	0.00264
k__Bacteria|p__Proteobacteria|c__Gammaproteobacteria|o__Alteromonadales|f__Alteromonadales_uncl|g__Teredinibacter	0.00247
k__Bacteria|p__Proteobacteria|c__Alphaproteobacteria|o__Sphingomonadales|f__Sphingomonadaceae|g__Novosphingobium	0.00244
k__Bacteria|p__Bacteroidetes|c__Flavobacteria|o__Flavobacteriales|f__Flavobacteriaceae|g__Maribacter	0.00241
k__Bacteria|p__Firmicutes|c__Clostridia|o__Clostridiales|f__Clostridiales_Family_XVII_Incertae_Sedis|g__Thermaerobacter	0.00234
k__Bacteria|p__Proteobacteria|c__Betaproteobacteria|o__Rhodocyclales|f__Rhodocyclaceae|g__Azoarcus	0.00233
k__Bacteria|p__Proteobacteria|c__Gammaproteobacteria|o__Pseudomonadales|f__Pseudomonadaceae|g__Cellvibrio	0.0023
k__Bacteria|p__Proteobacteria|c__Alphaproteobacteria|o__Rhodobacterales|f__Rhodobacteraceae|g__Roseovarius	0.00224
k__Bacteria|p__Proteobacteria|c__Alphaproteobacteria|o__Rhizobiales|f__Rhizobiaceae|g__Ensifer	0.00224
k__Bacteria|p__Proteobacteria|c__Alphaproteobacteria|o__Sphingomonadales|f__Sphingomonadaceae|g__Sphingobium	0.00224
k__Bacteria|p__Firmicutes|c__Clostridia|o__Clostridiales|f__Clostridiaceae|g__Pseudoflavonifractor	0.00224
k__Bacteria|p__Proteobacteria|c__Betaproteobacteria|o__Burkholderiales|f__Comamonadaceae|g__Methylibium	0.0022
k__Bacteria|p__Proteobacteria|c__Alphaproteobacteria|o__Rhodobacterales|f__Rhodobacteraceae|g__Ahrensia	0.00219
k__Bacteria|p__Proteobacteria|c__Alphaproteobacteria|o__Sphingomonadales|f__Sphingomonadaceae|g__Sphingomonas	0.00218
k__Bacteria|p__Proteobacteria|c__Betaproteobacteria|o__Rhodocyclales|f__Rhodocyclaceae|g__Candidatus_Accumulibacter	0.00215
k__Bacteria|p__Proteobacteria|c__Alphaproteobacteria|o__Sphingomonadales|f__Erythrobacteraceae|g__Citromicrobium	0.00215
k__Bacteria|p__Proteobacteria|c__Gammaproteobacteria|o__Pasteurellales|f__Pasteurellaceae|g__Histophilus	0.00211
k__Bacteria|p__Proteobacteria|c__Alphaproteobacteria|o__Rhodospirillales|f__Acetobacteraceae|g__Acetobacter	0.00209
k__Bacteria|p__Actinobacteria|c__Actinobacteria|o__Actinomycetales|f__Propionibacteriaceae|g__Propionibacterium	0.00207
k__Bacteria|p__Proteobacteria|c__Alphaproteobacteria|o__Rhodospirillales|f__Rhodospirillaceae|g__Rhodospirillum	0.00203
k__Bacteria|p__Proteobacteria|c__Betaproteobacteria|o__Rhodocyclales|f__Rhodocyclaceae|g__Thauera	0.00202
k__Bacteria|p__Proteobacteria|c__Betaproteobacteria|o__Burkholderiales|f__Burkholderiaceae|g__Polynucleobacter	0.00202
k__Bacteria|p__Proteobacteria|c__Alphaproteobacteria|o__Rhizobiales|f__Bradyrhizobiaceae|g__Oligotropha	0.00194
k__Bacteria|p__Bacteroidetes|c__Flavobacteria|o__Flavobacteriales|f__Flavobacteriaceae|g__Ulvibacter	0.00192
k__Bacteria|p__Proteobacteria|c__Gammaproteobacteria|o__Enterobacteriales|f__Enterobacteriaceae|g__Candidatus_Blochmannia	0.00189
k__Bacteria|p__Proteobacteria|c__Gammaproteobacteria|o__Pasteurellales|f__Pasteurellaceae|g__Pasteurella	0.00183
k__Bacteria|p__Proteobacteria|c__Alphaproteobacteria|o__Rhodobacterales|f__Rhodobacteraceae|g__Rhodobacter	0.00183
k__Bacteria|p__Proteobacteria|c__Alphaproteobacteria|o__Rhodospirillales|f__Acetobacteraceae|g__Granulibacter	0.00182
k__Bacteria|p__Proteobacteria|c__Gammaproteobacteria|o__Chromatiales|f__Ectothiorhodospiraceae|g__Nitrococcus	0.0018
k__Bacteria|p__Proteobacteria|c__Betaproteobacteria|o__Methylophilales|f__Methylophilaceae|g__Methylotenera	0.00178
k__Bacteria|p__Chlorobi|c__Chlorobia|o__Chlorobiales|f__Chlorobiaceae|g__Chlorobium	0.00173
k__Bacteria|p__Proteobacteria|c__Alphaproteobacteria|o__Caulobacterales|f__Caulobacteraceae|g__Asticcacaulis	0.00173
k__Bacteria|p__Synergistetes|c__Synergistia|o__Synergistales|f__Synergistaceae|g__Pyramidobacter	0.00168
k__Bacteria|p__Proteobacteria|c__Betaproteobacteria|o__Burkholderiales|f__Oxalobacteraceae|g__Herminiimonas	0.00167
k__Bacteria|p__Proteobacteria|c__Alphaproteobacteria|o__Rhizobiales|f__Bradyrhizobiaceae|g__Nitrobacter	0.00166
k__Bacteria|p__Proteobacteria|c__Gammaproteobacteria|o__Gammaproteobacteria_uncl|f__Gammaproteobacteria_uncl|g__Congregibacter	0.0016
k__Bacteria|p__Proteobacteria|c__Gammaproteobacteria|o__Chromatiales|f__Chromatiaceae|g__Nitrosococcus	0.00155
k__Bacteria|p__Actinobacteria|c__Actinobacteria|o__Actinomycetales|f__Micrococcaceae|g__Kocuria	0.00145
k__Bacteria|p__Bacteroidetes|c__Flavobacteria|o__Flavobacteriales|f__Flavobacteriaceae|g__Gramella	0.0014
k__Bacteria|p__Proteobacteria|c__Alphaproteobacteria|o__Sphingomonadales|f__Sphingomonadaceae|g__Zymomonas	0.00135
k__Bacteria|p__Actinobacteria|c__Actinobacteria|o__Actinomycetales|f__Corynebacteriaceae|g__Corynebacterium	0.00134
k__Bacteria|p__Proteobacteria|c__Gammaproteobacteria|o__Thiotrichales|f__Piscirickettsiaceae|g__Methylophaga	0.00133
k__Bacteria|p__Proteobacteria|c__Deltaproteobacteria|o__Desulfobacterales|f__Desulfobulbaceae|g__Desulfurivibrio	0.00119
k__Bacteria|p__Proteobacteria|c__Alphaproteobacteria|o__Sphingomonadales|f__Erythrobacteraceae|g__Erythrobacter	0.00119
k__Bacteria|p__Proteobacteria|c__Alphaproteobacteria|o__Rhizobiales|f__Hyphomicrobiaceae|g__Hyphomicrobium	0.00113
k__Bacteria|p__Proteobacteria|c__Betaproteobacteria|o__Gallionellales|f__Gallionellaceae|g__Gallionella	0.0011
k__Bacteria|p__Firmicutes|c__Clostridia|o__Clostridiales|f__Ruminococcaceae|g__Faecalibacterium	0.00109
k__Bacteria|p__Proteobacteria|c__Alphaproteobacteria|o__Rhizobiales|f__Beijerinckiaceae|g__Beijerinckia	0.00108
k__Bacteria|p__Proteobacteria|c__Betaproteobacteria|o__Gallionellales|f__Gallionellaceae|g__Sideroxydans	0.00104
k__Bacteria|p__Proteobacteria|c__Betaproteobacteria|o__Rhodocyclales|f__Rhodocyclaceae|g__Aromatoleum	0.00098
k__Bacteria|p__Firmicutes|c__Clostridia|o__Clostridiales|f__Clostridiaceae|g__Clostridium	0.00086
k__Bacteria|p__Proteobacteria|c__Alphaproteobacteria|o__Rhodobacterales|f__Rhodobacteraceae|g__Roseibium	0.00086
k__Bacteria|p__Bacteroidetes|c__Flavobacteria|o__Flavobacteriales|f__Flavobacteriaceae|g__Psychroflexus	0.00082
k__Bacteria|p__Proteobacteria|c__Alphaproteobacteria|o__Rhodobacterales|f__Hyphomonadaceae|g__Hyphomonas	0.00081
k__Bacteria|p__Lentisphaerae|c__Lentisphaerae_uncl|o__Victivallales|f__Victivallaceae|g__Victivallis	0.0008
k__Bacteria|p__Proteobacteria|c__Alphaproteobacteria|o__Rhizobiales|f__Methylocystaceae|g__Methylosinus	0.00079
k__Bacteria|p__Proteobacteria|c__Gammaproteobacteria|o__Pseudomonadales|f__Moraxellaceae|g__Moraxella	0.00076
k__Bacteria|p__Proteobacteria|c__Alphaproteobacteria|o__Rhodobacterales|f__Rhodobacteraceae|g__Pelagibaca	0.00075
k__Bacteria|p__Proteobacteria|c__Betaproteobacteria|o__Burkholderiales|f__Burkholderiaceae|g__Ralstonia	0.00072
k__Bacteria|p__Firmicutes|c__Negativicutes|o__Selenomonadales|f__Acidaminococcaceae|g__Phascolarctobacterium	0.00068
k__Bacteria|p__Proteobacteria|c__Alphaproteobacteria|o__Sphingomonadales|f__Erythrobacteraceae|g__Erythrobacteraceae_unclassified	0.00067
k__Bacteria|p__Verrucomicrobia|c__Spartobacteria|o__Spartobacteria_uncl|f__Spartobacteria_uncl|g__Chthoniobacter	0.00056
k__Bacteria|p__Proteobacteria|c__Alphaproteobacteria|o__Rhodobacterales|f__Rhodobacteraceae|g__Sulfitobacter	0.00056
k__Bacteria|p__Proteobacteria|c__Alphaproteobacteria|o__Rhodospirillales|f__Rhodospirillaceae|g__Nisaea	0.00052
k__Bacteria|p__Proteobacteria|c__Gammaproteobacteria|o__Oceanospirillales|f__Oceanospirillaceae|g__Neptuniibacter	0.00051
k__Bacteria|p__Proteobacteria|c__Alphaproteobacteria|o__Rhodospirillales|f__Acetobacteraceae|g__Gluconobacter	0.0005
k__Bacteria|p__Actinobacteria|c__Actinobacteria|o__Actinomycetales|f__Pseudonocardiaceae|g__Amycolatopsis	0.00049
k__Bacteria|p__Proteobacteria|c__Alphaproteobacteria|o__Rhizobiales|f__Phyllobacteriaceae|g__Parvibaculum	0.00047
k__Bacteria|p__Actinobacteria|c__Actinobacteria|o__Solirubrobacterales|f__Conexibacteraceae|g__Conexibacter	0.00047
k__Bacteria|p__Verrucomicrobia|c__Opitutae|o__Opitutales|f__Opitutaceae|g__Opitutus	0.00042
k__Bacteria|p__Bacteroidetes|c__Bacteroidetes_uncl|o__Bacteroidetes_uncl|f__Bacteroidetes_uncl|g__Candidatus_Amoebophilus	0.00033
k__Bacteria|p__Actinobacteria|c__Actinobacteria|o__Actinomycetales|f__Micrococcaceae|g__Micrococcus	0.00026
k__Bacteria|p__Proteobacteria|c__Alphaproteobacteria|o__Caulobacterales|f__Caulobacteraceae|g__Phenylobacterium	0.00026
k__Bacteria|p__Proteobacteria|c__Alphaproteobacteria|o__Sphingomonadales|f__Sphingomonadaceae|g__Sphingopyxis	0.00025
k__Bacteria|p__Proteobacteria|c__Gammaproteobacteria|o__Legionellales|f__Coxiellaceae|g__Coxiella	0.00025
k__Bacteria|p__Proteobacteria|c__Alphaproteobacteria|o__Rhizobiales|f__Xanthobacteraceae|g__Azorhizobium	0.00025
k__Bacteria|p__Firmicutes|c__Bacilli|o__Bacillales|f__Bacillaceae|g__Bacillus	0.00025
k__Bacteria|p__Chlorobi|c__Chlorobia|o__Chlorobiales|f__Chlorobiaceae|g__Chlorobaculum	0.00024
k__Bacteria|p__Proteobacteria|c__Betaproteobacteria|o__Neisseriales|f__Neisseriaceae|g__Simonsiella	0.00024
k__Bacteria|p__Proteobacteria|c__Betaproteobacteria|o__Burkholderiales|f__Comamonadaceae|g__Albidiferax	0.00023
k__Bacteria|p__Actinobacteria|c__Actinobacteria|o__Actinomycetales|f__Jonesiaceae|g__Jonesia	0.00022
k__Bacteria|p__Proteobacteria|c__Gammaproteobacteria|o__Enterobacteriales|f__Enterobacteriaceae|g__Enterobacter|s__Enterobacter_unclassified	20.092
k__Bacteria|p__Proteobacteria|c__Gammaproteobacteria|o__Enterobacteriales|f__Enterobacteriaceae|g__Citrobacter|s__Citrobacter_unclassified	17.5708
k__Bacteria|p__Proteobacteria|c__Gammaproteobacteria|o__Pseudomonadales|f__Pseudomonadaceae|g__Pseudomonas|s__Pseudomonas_unclassified	7.18369
k__Bacteria|p__Proteobacteria|c__Gammaproteobacteria|o__Enterobacteriales|f__Enterobacteriaceae|g__Enterobacter|s__Enterobacter_cloacae	5.25481
k__Bacteria|p__Proteobacteria|c__Gammaproteobacteria|o__Enterobacteriales|f__Enterobacteriaceae|g__Pantoea|s__Pantoea_unclassified	2.41212
k__Bacteria|p__Proteobacteria|c__Alphaproteobacteria|o__Rhizobiales|f__Brucellaceae|g__Brucella|s__Brucella_abortus	2.32566
k__Bacteria|p__Proteobacteria|c__Gammaproteobacteria|o__Enterobacteriales|f__Enterobacteriaceae|g__Escherichia|s__Escherichia_unclassified	2.31069
k__Bacteria|p__Proteobacteria|c__Gammaproteobacteria|o__Pseudomonadales|f__Pseudomonadaceae|g__Pseudomonas|s__Pseudomonas_fluorescens	1.97431
k__Bacteria|p__Proteobacteria|c__Gammaproteobacteria|o__Enterobacteriales|f__Enterobacteriaceae|g__Yersinia|s__Yersinia_unclassified	1.97007
k__Bacteria|p__Proteobacteria|c__Gammaproteobacteria|o__Enterobacteriales|f__Enterobacteriaceae|g__Enterobacter|s__Enterobacter_cancerogenus	1.51054
k__Bacteria|p__Proteobacteria|c__Gammaproteobacteria|o__Pseudomonadales|f__Moraxellaceae|g__Acinetobacter|s__Acinetobacter_unclassified	1.48122
k__Bacteria|p__Proteobacteria|c__Gammaproteobacteria|o__Oceanospirillales|f__Oceanospirillaceae|g__Marinomonas|s__Marinomonas_unclassified	1.40298
k__Bacteria|p__Proteobacteria|c__Gammaproteobacteria|o__Enterobacteriales|f__Enterobacteriaceae|g__Klebsiella|s__Klebsiella_unclassified	1.3792
k__Bacteria|p__Proteobacteria|c__Gammaproteobacteria|o__Pseudomonadales|f__Moraxellaceae|g__Acinetobacter|s__Acinetobacter_johnsonii	1.24136
k__Bacteria|p__Bacteroidetes|c__Flavobacteria|o__Flavobacteriales|f__Flavobacteriaceae|g__Flavobacterium|s__Flavobacterium_unclassified	1.23305
k__Bacteria|p__Proteobacteria|c__Gammaproteobacteria|o__Enterobacteriales|f__Enterobacteriaceae|g__Escherichia|s__Escherichia_coli	1.13585
k__Bacteria|p__Proteobacteria|c__Gammaproteobacteria|o__Pseudomonadales|f__Pseudomonadaceae|g__Pseudomonas|s__Pseudomonas_putida	1.09738
k__Bacteria|p__Proteobacteria|c__Gammaproteobacteria|o__Enterobacteriales|f__Enterobacteriaceae|g__Salmonella|s__Salmonella_enterica	1.05204
k__Bacteria|p__Proteobacteria|c__Gammaproteobacteria|o__Enterobacteriales|f__Enterobacteriaceae|g__Citrobacter|s__Citrobacter_koseri	0.82175
k__Bacteria|p__Proteobacteria|c__Gammaproteobacteria|o__Enterobacteriales|f__Enterobacteriaceae|g__Citrobacter|s__Citrobacter_rodentium	0.7752
k__Bacteria|p__Proteobacteria|c__Gammaproteobacteria|o__Pseudomonadales|f__Moraxellaceae|g__Acinetobacter|s__Acinetobacter_calcoaceticus	0.7236
k__Bacteria|p__Proteobacteria|c__Gammaproteobacteria|o__Enterobacteriales|f__Enterobacteriaceae|g__Cronobacter|s__Cronobacter_unclassified	0.6927
k__Bacteria|p__Proteobacteria|c__Gammaproteobacteria|o__Enterobacteriales|f__Enterobacteriaceae|g__Citrobacter|s__Citrobacter_youngae	0.69214
k__Bacteria|p__Proteobacteria|c__Gammaproteobacteria|o__Enterobacteriales|f__Enterobacteriaceae|g__Serratia|s__Serratia_odorifera	0.67276
k__Bacteria|p__Proteobacteria|c__Gammaproteobacteria|o__Vibrionales|f__Vibrionaceae|g__Photobacterium|s__Photobacterium_unclassified	0.6461
k__Bacteria|p__Proteobacteria|c__Gammaproteobacteria|o__Enterobacteriales|f__Enterobacteriaceae|g__Klebsiella|s__Klebsiella_pneumoniae	0.57477
k__Bacteria|p__Proteobacteria|c__Betaproteobacteria|o__Burkholderiales|f__Alcaligenaceae|g__Bordetella|s__Bordetella_unclassified	0.53701
k__Bacteria|p__Proteobacteria|c__Gammaproteobacteria|o__Enterobacteriales|f__Enterobacteriaceae|g__Erwinia|s__Erwinia_unclassified	0.46853
k__Bacteria|p__Proteobacteria|c__Gammaproteobacteria|o__Enterobacteriales|f__Enterobacteriaceae|g__Escherichia|s__Escherichia_fergusonii	0.4596
k__Bacteria|p__Proteobacteria|c__Gammaproteobacteria|o__Enterobacteriales|f__Enterobacteriaceae|g__Rahnella|s__Rahnella_unclassified	0.4475
k__Bacteria|p__Proteobacteria|c__Gammaproteobacteria|o__Enterobacteriales|f__Enterobacteriaceae|g__Shigella|s__Shigella_boydii	0.39546
k__Bacteria|p__Proteobacteria|c__Gammaproteobacteria|o__Enterobacteriales|f__Enterobacteriaceae|g__Providencia|s__Providencia_unclassified	0.38982
k__Bacteria|p__Proteobacteria|c__Betaproteobacteria|o__Burkholderiales|f__Burkholderiaceae|g__Burkholderia|s__Burkholderia_unclassified	0.33118
k__Bacteria|p__Bacteroidetes|c__Sphingobacteria|o__Sphingobacteriales|f__Sphingobacteriaceae|g__Pedobacter|s__Pedobacter_unclassified	0.32415
k__Bacteria|p__Firmicutes|c__Bacilli|o__Lactobacillales|f__Streptococcaceae|g__Lactococcus|s__Lactococcus_lactis	0.31884
k__Bacteria|p__Proteobacteria|c__Gammaproteobacteria|o__Enterobacteriales|f__Enterobacteriaceae|g__Edwardsiella|s__Edwardsiella_unclassified	0.29826
k__Bacteria|p__Proteobacteria|c__Gammaproteobacteria|o__Enterobacteriales|f__Enterobacteriaceae|g__Pantoea|s__Pantoea_ananatis	0.28323
k__Bacteria|p__Proteobacteria|c__Deltaproteobacteria|o__Desulfovibrionales|f__Desulfovibrionaceae|g__Desulfovibrio|s__Desulfovibrio_desulfuricans	0.28219
k__Bacteria|p__Bacteroidetes|c__Flavobacteria|o__Flavobacteriales|f__Flavobacteriaceae|g__Cellulophaga|s__Cellulophaga_unclassified	0.27103
k__Bacteria|p__Proteobacteria|c__Gammaproteobacteria|o__Enterobacteriales|f__Enterobacteriaceae|g__Providencia|s__Providencia_alcalifaciens	0.25548
k__Bacteria|p__Proteobacteria|c__Gammaproteobacteria|o__Enterobacteriales|f__Enterobacteriaceae|g__Pectobacterium|s__Pectobacterium_unclassified	0.25173
k__Bacteria|p__Proteobacteria|c__Gammaproteobacteria|o__Enterobacteriales|f__Enterobacteriaceae|g__Yersinia|s__Yersinia_ruckeri	0.24318
k__Bacteria|p__Proteobacteria|c__Gammaproteobacteria|o__Aeromonadales|f__Aeromonadaceae|g__Aeromonas|s__Aeromonas_unclassified	0.23998
k__Bacteria|p__Proteobacteria|c__Gammaproteobacteria|o__Enterobacteriales|f__Enterobacteriaceae|g__Dickeya|s__Dickeya_unclassified	0.23459
k__Bacteria|p__Proteobacteria|c__Betaproteobacteria|o__Burkholderiales|f__Alcaligenaceae|g__Achromobacter|s__Achromobacter_unclassified	0.21946
k__Bacteria|p__Bacteroidetes|c__Flavobacteria|o__Flavobacteriales|f__Flavobacteriaceae|g__Flavobacterium|s__Flavobacterium_johnsoniae	0.20653
k__Bacteria|p__Proteobacteria|c__Betaproteobacteria|o__Burkholderiales|f__Comamonadaceae|g__Comamonas|s__Comamonas_testosteroni	0.18609
k__Bacteria|p__Proteobacteria|c__Gammaproteobacteria|o__Chromatiales|f__Ectothiorhodospiraceae|g__Thioalkalivibrio|s__Thioalkalivibrio_unclassified	0.15468
k__Bacteria|p__Proteobacteria|c__Gammaproteobacteria|o__Enterobacteriales|f__Enterobacteriaceae|g__Sodalis|s__Sodalis_glossinidius	0.13997
k__Bacteria|p__Proteobacteria|c__Alphaproteobacteria|o__Rhizobiales|f__Methylobacteriaceae|g__Methylobacterium|s__Methylobacterium_unclassified	0.13694
k__Bacteria|p__Proteobacteria|c__Alphaproteobacteria|o__Rhizobiales|f__Brucellaceae|g__Brucella|s__Brucella_pinnipedialis	0.13472
k__Bacteria|p__Proteobacteria|c__Gammaproteobacteria|o__Enterobacteriales|f__Enterobacteriaceae|g__Erwinia|s__Erwinia_billingiae	0.13298
k__Bacteria|p__Bacteroidetes|c__Sphingobacteria|o__Sphingobacteriales|f__Sphingobacteriaceae|g__Sphingobacterium|s__Sphingobacterium_spiritivorum	0.11734
k__Bacteria|p__Proteobacteria|c__Alphaproteobacteria|o__Rhizobiales|f__Brucellaceae|g__Brucella|s__Brucella_ovis	0.11141
k__Bacteria|p__Proteobacteria|c__Gammaproteobacteria|o__Enterobacteriales|f__Enterobacteriaceae|g__Photorhabdus|s__Photorhabdus_unclassified	0.10979
k__Bacteria|p__Proteobacteria|c__Gammaproteobacteria|o__Enterobacteriales|f__Enterobacteriaceae|g__Proteus|s__Proteus_unclassified	0.10272
k__Bacteria|p__Firmicutes|c__Bacilli|o__Lactobacillales|f__Enterococcaceae|g__Enterococcus|s__Enterococcus_unclassified	0.09403
k__Bacteria|p__Proteobacteria|c__Gammaproteobacteria|o__Enterobacteriales|f__Enterobacteriaceae|g__Providencia|s__Providencia_rettgeri	0.08695
k__Bacteria|p__Proteobacteria|c__Gammaproteobacteria|o__Pseudomonadales|f__Moraxellaceae|g__Acinetobacter|s__Acinetobacter_baumannii	0.08582
k__Bacteria|p__Proteobacteria|c__Gammaproteobacteria|o__Enterobacteriales|f__Enterobacteriaceae|g__Erwinia|s__Erwinia_tasmaniensis	0.08558
k__Bacteria|p__Proteobacteria|c__Gammaproteobacteria|o__Pseudomonadales|f__Pseudomonadaceae|g__Pseudomonas|s__Pseudomonas_syringae	0.08264
k__Bacteria|p__Proteobacteria|c__Gammaproteobacteria|o__Enterobacteriales|f__Enterobacteriaceae|g__Klebsiella|s__Klebsiella_variicola	0.08165
k__Bacteria|p__Proteobacteria|c__Gammaproteobacteria|o__Xanthomonadales|f__Xanthomonadaceae|g__Stenotrophomonas|s__Stenotrophomonas_maltophilia	0.07812
k__Bacteria|p__Proteobacteria|c__Gammaproteobacteria|o__Pseudomonadales|f__Moraxellaceae|g__Acinetobacter|s__Acinetobacter_lwoffii	0.07515
k__Bacteria|p__Proteobacteria|c__Gammaproteobacteria|o__Enterobacteriales|f__Enterobacteriaceae|g__Shigella|s__Shigella_dysenteriae	0.07429
k__Bacteria|p__Proteobacteria|c__Alphaproteobacteria|o__Rhizobiales|f__Rhizobiaceae|g__Agrobacterium|s__Agrobacterium_tumefaciens	0.06987
k__Bacteria|p__Bacteroidetes|c__Bacteroidia|o__Bacteroidales|f__Bacteroidaceae|g__Bacteroides|s__Bacteroides_unclassified	0.06969
k__Bacteria|p__Proteobacteria|c__Gammaproteobacteria|o__Enterobacteriales|f__Enterobacteriaceae|g__Xenorhabdus|s__Xenorhabdus_unclassified	0.06919
k__Bacteria|p__Proteobacteria|c__Alphaproteobacteria|o__Rhizobiales|f__Brucellaceae|g__Brucella|s__Brucella_suis	0.06756
k__Bacteria|p__Firmicutes|c__Bacilli|o__Lactobacillales|f__Lactobacillaceae|g__Lactobacillus|s__Lactobacillus_brevis	0.06755
k__Bacteria|p__Proteobacteria|c__Alphaproteobacteria|o__Rhizobiales|f__Brucellaceae|g__Brucella|s__Brucella_ceti	0.06595
k__Bacteria|p__Proteobacteria|c__Gammaproteobacteria|o__Pseudomonadales|f__Pseudomonadaceae|g__Pseudomonas|s__Pseudomonas_entomophila	0.06425
k__Bacteria|p__Proteobacteria|c__Gammaproteobacteria|o__Enterobacteriales|f__Enterobacteriaceae|g__Serratia|s__Serratia_proteamaculans	0.06423
k__Bacteria|p__Bacteroidetes|c__Flavobacteria|o__Flavobacteriales|f__Flavobacteriaceae|g__Chryseobacterium|s__Chryseobacterium_gleum	0.06246
k__Bacteria|p__Actinobacteria|c__Actinobacteria|o__Actinomycetales|f__Micrococcaceae|g__Arthrobacter|s__Arthrobacter_unclassified	0.06178
k__Bacteria|p__Proteobacteria|c__Gammaproteobacteria|o__Pseudomonadales|f__Pseudomonadaceae|g__Pseudomonas|s__Pseudomonas_aeruginosa	0.05771
k__Bacteria|p__Proteobacteria|c__Betaproteobacteria|o__Burkholderiales|f__Comamonadaceae|g__Acidovorax|s__Acidovorax_unclassified	0.05478
k__Bacteria|p__Proteobacteria|c__Gammaproteobacteria|o__Pseudomonadales|f__Pseudomonadaceae|g__Pseudomonas|s__Pseudomonas_mendocina	0.05464
k__Bacteria|p__Firmicutes|c__Clostridia|o__Clostridiales|f__Clostridiales_uncl|g__Blautia|s__Blautia_unclassified	0.05232
k__Bacteria|p__Proteobacteria|c__Gammaproteobacteria|o__Aeromonadales|f__Aeromonadaceae|g__Aeromonas|s__Aeromonas_hydrophila	0.05026
k__Bacteria|p__Proteobacteria|c__Alphaproteobacteria|o__Rhizobiales|f__Bradyrhizobiaceae|g__Rhodopseudomonas|s__Rhodopseudomonas_palustris	0.05019
k__Bacteria|p__Proteobacteria|c__Gammaproteobacteria|o__Enterobacteriales|f__Enterobacteriaceae|g__Dickeya|s__Dickeya_dadantii	0.04896
k__Bacteria|p__Proteobacteria|c__Gammaproteobacteria|o__Enterobacteriales|f__Enterobacteriaceae|g__Pantoea|s__Pantoea_vagans	0.04884
k__Bacteria|p__Proteobacteria|c__Alphaproteobacteria|o__Rhizobiales|f__Brucellaceae|g__Ochrobactrum|s__Ochrobactrum_unclassified	0.04796
k__Bacteria|p__Proteobacteria|c__Gammaproteobacteria|o__Enterobacteriales|f__Enterobacteriaceae|g__Candidatus_Regiella|s__Candidatus_Regiella_unclassified	0.04747
k__Bacteria|p__Actinobacteria|c__Actinobacteria|o__Actinomycetales|f__Frankiaceae|g__Frankia|s__Frankia_unclassified	0.04603
k__Bacteria|p__Proteobacteria|c__Gammaproteobacteria|o__Enterobacteriales|f__Enterobacteriaceae|g__Providencia|s__Providencia_stuartii	0.04516
k__Bacteria|p__Proteobacteria|c__Gammaproteobacteria|o__Enterobacteriales|f__Enterobacteriaceae|g__Edwardsiella|s__Edwardsiella_tarda	0.04494
k__Bacteria|p__Proteobacteria|c__Gammaproteobacteria|o__Alteromonadales|f__Alteromonadaceae|g__Marinobacter|s__Marinobacter_unclassified	0.0449
k__Bacteria|p__Proteobacteria|c__Gammaproteobacteria|o__Enterobacteriales|f__Enterobacteriaceae|g__Yersinia|s__Yersinia_pestis	0.04299
k__Bacteria|p__Proteobacteria|c__Betaproteobacteria|o__Burkholderiales|f__Alcaligenaceae|g__Achromobacter|s__Achromobacter_piechaudii	0.04273
k__Bacteria|p__Proteobacteria|c__Gammaproteobacteria|o__Enterobacteriales|f__Enterobacteriaceae|g__Salmonella|s__Salmonella_typhimurium	0.0427
k__Bacteria|p__Proteobacteria|c__Gammaproteobacteria|o__Enterobacteriales|f__Enterobacteriaceae|g__Pectobacterium|s__Pectobacterium_carotovorum	0.04215
k__Bacteria|p__Proteobacteria|c__Gammaproteobacteria|o__Enterobacteriales|f__Enterobacteriaceae|g__Providencia|s__Providencia_rustigianii	0.04174
k__Bacteria|p__Proteobacteria|c__Gammaproteobacteria|o__Enterobacteriales|f__Enterobacteriaceae|g__Yersinia|s__Yersinia_intermedia	0.04151
k__Bacteria|p__Proteobacteria|c__Alphaproteobacteria|o__Rhizobiales|f__Brucellaceae|g__Brucella|s__Brucella_microti	0.04136
k__Bacteria|p__Proteobacteria|c__Gammaproteobacteria|o__Enterobacteriales|f__Enterobacteriaceae|g__Xenorhabdus|s__Xenorhabdus_bovienii	0.04132
k__Bacteria|p__Proteobacteria|c__Betaproteobacteria|o__Burkholderiales|f__Comamonadaceae|g__Variovorax|s__Variovorax_paradoxus	0.03847
k__Bacteria|p__Proteobacteria|c__Gammaproteobacteria|o__Enterobacteriales|f__Enterobacteriaceae|g__Xenorhabdus|s__Xenorhabdus_nematophila	0.03797
k__Bacteria|p__Proteobacteria|c__Gammaproteobacteria|o__Vibrionales|f__Vibrionaceae|g__Grimontia|s__Grimontia_hollisae	0.03778
k__Bacteria|p__Proteobacteria|c__Gammaproteobacteria|o__Pseudomonadales|f__Moraxellaceae|g__Acinetobacter|s__Acinetobacter_radioresistens	0.0373
k__Bacteria|p__Actinobacteria|c__Actinobacteria|o__Actinomycetales|f__Brevibacteriaceae|g__Brevibacterium|s__Brevibacterium_linens	0.03677
k__Bacteria|p__Proteobacteria|c__Gammaproteobacteria|o__Enterobacteriales|f__Enterobacteriaceae|g__Erwinia|s__Erwinia_amylovora	0.03587
k__Bacteria|p__Proteobacteria|c__Gammaproteobacteria|o__Enterobacteriales|f__Enterobacteriaceae|g__Yersinia|s__Yersinia_rohdei	0.03564
k__Bacteria|p__Proteobacteria|c__Gammaproteobacteria|o__Enterobacteriales|f__Enterobacteriaceae|g__Yersinia|s__Yersinia_frederiksenii	0.03545
k__Bacteria|p__Proteobacteria|c__Gammaproteobacteria|o__Enterobacteriales|f__Enterobacteriaceae|g__Cronobacter|s__Cronobacter_turicensis	0.03529
k__Bacteria|p__Proteobacteria|c__Alphaproteobacteria|o__Rhodobacterales|f__Rhodobacteraceae|g__Ruegeria|s__Ruegeria_unclassified	0.03401
k__Bacteria|p__Proteobacteria|c__Betaproteobacteria|o__Burkholderiales|f__Oxalobacteraceae|g__Candidatus_Zinderia|s__Candidatus_Zinderia_unclassified	0.03317
k__Bacteria|p__Proteobacteria|c__Betaproteobacteria|o__Burkholderiales|f__Alcaligenaceae|g__Bordetella|s__Bordetella_parapertussis	0.03073
k__Bacteria|p__Proteobacteria|c__Gammaproteobacteria|o__Pasteurellales|f__Pasteurellaceae|g__Aggregatibacter|s__Aggregatibacter_unclassified	0.03063
k__Bacteria|p__Actinobacteria|c__Actinobacteria|o__Actinomycetales|f__Mycobacteriaceae|g__Mycobacterium|s__Mycobacterium_unclassified	0.03062
k__Bacteria|p__Proteobacteria|c__Alphaproteobacteria|o__Rhizobiales|f__Rhizobiaceae|g__Agrobacterium|s__Agrobacterium_unclassified	0.03061
k__Bacteria|p__Actinobacteria|c__Actinobacteria|o__Bifidobacteriales|f__Bifidobacteriaceae|g__Bifidobacterium|s__Bifidobacterium_unclassified	0.03034
k__Bacteria|p__Proteobacteria|c__Betaproteobacteria|o__Burkholderiales|f__Alcaligenaceae|g__Bordetella|s__Bordetella_pertussis	0.03
k__Bacteria|p__Bacteroidetes|c__Flavobacteria|o__Flavobacteriales|f__Flavobacteriaceae|g__Flavobacterium|s__Flavobacterium_psychrophilum	0.02957
k__Bacteria|p__Proteobacteria|c__Gammaproteobacteria|o__Aeromonadales|f__Aeromonadaceae|g__Aeromonas|s__Aeromonas_salmonicida	0.02936
k__Bacteria|p__Proteobacteria|c__Betaproteobacteria|o__Neisseriales|f__Neisseriaceae|g__Kingella|s__Kingella_unclassified	0.02758
k__Bacteria|p__Proteobacteria|c__Gammaproteobacteria|o__Pseudomonadales|f__Moraxellaceae|g__Acinetobacter|s__Acinetobacter_junii	0.02656
k__Bacteria|p__Proteobacteria|c__Gammaproteobacteria|o__Enterobacteriales|f__Enterobacteriaceae|g__Dickeya|s__Dickeya_zeae	0.02572
k__Bacteria|p__Proteobacteria|c__Alphaproteobacteria|o__Caulobacterales|f__Caulobacteraceae|g__Brevundimonas|s__Brevundimonas_subvibrioides	0.02477
k__Bacteria|p__Acidobacteria|c__Acidobacteria|o__Acidobacteriales|f__Acidobacteriaceae|g__Granulicella|s__Granulicella_unclassified	0.02473
k__Bacteria|p__Bacteroidetes|c__Flavobacteria|o__Flavobacteriales|f__Flavobacteriales_uncl|g__Candidatus_Sulcia|s__Candidatus_Sulcia_muelleri	0.02442
k__Bacteria|p__Proteobacteria|c__Gammaproteobacteria|o__Enterobacteriales|f__Enterobacteriaceae|g__Shigella|s__Shigella_sonnei	0.02322
k__Bacteria|p__Proteobacteria|c__Gammaproteobacteria|o__Enterobacteriales|f__Enterobacteriaceae|g__Candidatus_Carsonella|s__Candidatus_Carsonella_ruddii	0.02313
k__Bacteria|p__Proteobacteria|c__Gammaproteobacteria|o__Enterobacteriales|f__Enterobacteriaceae|g__Proteus|s__Proteus_penneri	0.02277
k__Bacteria|p__Proteobacteria|c__Gammaproteobacteria|o__Enterobacteriales|f__Enterobacteriaceae|g__Cronobacter|s__Cronobacter_sakazakii	0.02243
k__Bacteria|p__Proteobacteria|c__Gammaproteobacteria|o__Enterobacteriales|f__Enterobacteriaceae|g__Yersinia|s__Yersinia_enterocolitica	0.02137
k__Bacteria|p__Proteobacteria|c__Alphaproteobacteria|o__Caulobacterales|f__Caulobacteraceae|g__Caulobacter|s__Caulobacter_unclassified	0.02058
k__Bacteria|p__Proteobacteria|c__Gammaproteobacteria|o__Pseudomonadales|f__Pseudomonadaceae|g__Pseudomonas|s__Pseudomonas_stutzeri	0.01992
k__Bacteria|p__Firmicutes|c__Bacilli|o__Lactobacillales|f__Enterococcaceae|g__Enterococcus|s__Enterococcus_casseliflavus	0.01961
k__Bacteria|p__Proteobacteria|c__Gammaproteobacteria|o__Enterobacteriales|f__Enterobacteriaceae|g__Baumannia|s__Baumannia_cicadellinicola	0.0193
k__Bacteria|p__Proteobacteria|c__Betaproteobacteria|o__Burkholderiales|f__Alcaligenaceae|g__Achromobacter|s__Achromobacter_xylosoxidans	0.01907
k__Bacteria|p__Proteobacteria|c__Gammaproteobacteria|o__Enterobacteriales|f__Enterobacteriaceae|g__Serratia|s__Serratia_unclassified	0.01876
k__Bacteria|p__Proteobacteria|c__Gammaproteobacteria|o__Enterobacteriales|f__Enterobacteriaceae|g__Pectobacterium|s__Pectobacterium_wasabiae	0.01834
k__Bacteria|p__Proteobacteria|c__Gammaproteobacteria|o__Alteromonadales|f__Idiomarinaceae|g__Idiomarina|s__Idiomarina_unclassified	0.01814
k__Bacteria|p__Proteobacteria|c__Gammaproteobacteria|o__Alteromonadales|f__Pseudoalteromonadaceae|g__Pseudoalteromonas|s__Pseudoalteromonas_unclassified	0.01749
k__Bacteria|p__Proteobacteria|c__Gammaproteobacteria|o__Pseudomonadales|f__Moraxellaceae|g__Acinetobacter|s__Acinetobacter_haemolyticus	0.01574
k__Bacteria|p__Proteobacteria|c__Betaproteobacteria|o__Neisseriales|f__Neisseriaceae|g__Neisseria|s__Neisseria_unclassified	0.01513
k__Bacteria|p__Proteobacteria|c__Gammaproteobacteria|o__Aeromonadales|f__Aeromonadaceae|g__Tolumonas|s__Tolumonas_auensis	0.01504
k__Bacteria|p__Proteobacteria|c__Gammaproteobacteria|o__Pseudomonadales|f__Pseudomonadaceae|g__Azotobacter|s__Azotobacter_vinelandii	0.01496
k__Bacteria|p__Actinobacteria|c__Actinobacteria|o__Actinomycetales|f__Micrococcaceae|g__Arthrobacter|s__Arthrobacter_aurescens	0.01484
k__Bacteria|p__Proteobacteria|c__Gammaproteobacteria|o__Vibrionales|f__Vibrionaceae|g__Aliivibrio|s__Aliivibrio_unclassified	0.01481
k__Bacteria|p__Proteobacteria|c__Alphaproteobacteria|o__Rhizobiales|f__Brucellaceae|g__Ochrobactrum|s__Ochrobactrum_intermedium	0.01456
k__Bacteria|p__Actinobacteria|c__Actinobacteria|o__Actinomycetales|f__Nocardioidaceae|g__Aeromicrobium|s__Aeromicrobium_marinum	0.01455
k__Bacteria|p__Proteobacteria|c__Betaproteobacteria|o__Burkholderiales|f__Oxalobacteraceae|g__Oxalobacter|s__Oxalobacter_formigenes	0.01449
k__Bacteria|p__Thermi|c__Deinococci|o__Deinococcales|f__Deinococcaceae|g__Deinococcus|s__Deinococcus_unclassified	0.01442
k__Bacteria|p__Proteobacteria|c__Gammaproteobacteria|o__Xanthomonadales|f__Xanthomonadaceae|g__Xanthomonas|s__Xanthomonas_campestris	0.0144
k__Bacteria|p__Bacteroidetes|c__Sphingobacteria|o__Sphingobacteriales|f__Sphingobacteriaceae|g__Pedobacter|s__Pedobacter_heparinus	0.01407
k__Bacteria|p__Bacteroidetes|c__Flavobacteria|o__Flavobacteriales|f__Flavobacteriaceae|g__Riemerella|s__Riemerella_anatipestifer	0.01385
k__Bacteria|p__Proteobacteria|c__Gammaproteobacteria|o__Enterobacteriales|f__Enterobacteriaceae|g__Erwinia|s__Erwinia_pyrifoliae	0.0134
k__Bacteria|p__Proteobacteria|c__Betaproteobacteria|o__Burkholderiales|f__Comamonadaceae|g__Delftia|s__Delftia_acidovorans	0.0132
k__Bacteria|p__Bacteroidetes|c__Flavobacteria|o__Flavobacteriales|f__Blattabacteriaceae|g__Blattabacterium|s__Blattabacterium_unclassified	0.01256
k__Bacteria|p__Proteobacteria|c__Alphaproteobacteria|o__Rhizobiales|f__Brucellaceae|g__Ochrobactrum|s__Ochrobactrum_anthropi	0.01241
k__Bacteria|p__Proteobacteria|c__Gammaproteobacteria|o__Enterobacteriales|f__Enterobacteriaceae|g__Yersinia|s__Yersinia_aldovae	0.01209
k__Bacteria|p__Proteobacteria|c__Betaproteobacteria|o__Burkholderiales|f__Alcaligenaceae|g__Bordetella|s__Bordetella_avium	0.01207
k__Bacteria|p__Proteobacteria|c__Gammaproteobacteria|o__Enterobacteriales|f__Enterobacteriaceae|g__Edwardsiella|s__Edwardsiella_ictaluri	0.01144
k__Bacteria|p__Proteobacteria|c__Gammaproteobacteria|o__Xanthomonadales|f__Xanthomonadaceae|g__Xanthomonas|s__Xanthomonas_unclassified	0.01114
k__Bacteria|p__Proteobacteria|c__Gammaproteobacteria|o__Vibrionales|f__Vibrionaceae|g__Vibrio|s__Vibrio_furnissii	0.01063
k__Bacteria|p__Actinobacteria|c__Actinobacteria|o__Coriobacteriales|f__Coriobacteriaceae|g__Slackia|s__Slackia_unclassified	0.01053
k__Bacteria|p__Proteobacteria|c__Betaproteobacteria|o__Burkholderiales|f__Alcaligenaceae|g__Bordetella|s__Bordetella_bronchiseptica	0.01027
k__Bacteria|p__Firmicutes|c__Bacilli|o__Lactobacillales|f__Leuconostocaceae|g__Leuconostoc|s__Leuconostoc_unclassified	0.01018
k__Bacteria|p__Proteobacteria|c__Gammaproteobacteria|o__Enterobacteriales|f__Enterobacteriaceae|g__Yersinia|s__Yersinia_bercovieri	0.00995
k__Bacteria|p__Proteobacteria|c__Gammaproteobacteria|o__Enterobacteriales|f__Enterobacteriaceae|g__Buchnera|s__Buchnera_aphidicola	0.00977
k__Bacteria|p__Proteobacteria|c__Gammaproteobacteria|o__Xanthomonadales|f__Xanthomonadaceae|g__Pseudoxanthomonas|s__Pseudoxanthomonas_suwonensis	0.00954
k__Bacteria|p__Proteobacteria|c__Alphaproteobacteria|o__Rhizobiales|f__Methylobacteriaceae|g__Methylobacterium|s__Methylobacterium_extorquens	0.00938
k__Bacteria|p__Proteobacteria|c__Gammaproteobacteria|o__Enterobacteriales|f__Enterobacteriaceae|g__Yersinia|s__Yersinia_kristensenii	0.00924
k__Bacteria|p__Proteobacteria|c__Betaproteobacteria|o__Burkholderiales|f__Oxalobacteraceae|g__Janthinobacterium|s__Janthinobacterium_unclassified	0.00923
k__Bacteria|p__Proteobacteria|c__Alphaproteobacteria|o__Rhodobacterales|f__Rhodobacteraceae|g__Paracoccus|s__Paracoccus_denitrificans	0.00915
k__Bacteria|p__Proteobacteria|c__Gammaproteobacteria|o__Enterobacteriales|f__Enterobacteriaceae|g__Candidatus_Hamiltonella|s__Candidatus_Hamiltonella_unclassified	0.00898
k__Bacteria|p__Proteobacteria|c__Betaproteobacteria|o__Burkholderiales|f__Alcaligenaceae|g__Bordetella|s__Bordetella_petrii	0.00889
k__Bacteria|p__Proteobacteria|c__Betaproteobacteria|o__Burkholderiales|f__Burkholderiaceae|g__Lautropia|s__Lautropia_mirabilis	0.00873
k__Bacteria|p__Proteobacteria|c__Alphaproteobacteria|o__Rhizobiales|f__Rhizobiaceae|g__Rhizobium|s__Rhizobium_unclassified	0.00843
k__Bacteria|p__Proteobacteria|c__Alphaproteobacteria|o__Rhodobacterales|f__Rhodobacteraceae|g__Ketogulonicigenium|s__Ketogulonicigenium_vulgare	0.00839
k__Bacteria|p__Proteobacteria|c__Betaproteobacteria|o__Neisseriales|f__Neisseriaceae|g__Laribacter|s__Laribacter_hongkongensis	0.0082
k__Bacteria|p__Proteobacteria|c__Gammaproteobacteria|o__Enterobacteriales|f__Enterobacteriaceae|g__Yersinia|s__Yersinia_mollaretii	0.00819
k__Bacteria|p__Proteobacteria|c__Gammaproteobacteria|o__Legionellales|f__Coxiellaceae|g__Rickettsiella|s__Rickettsiella_grylli	0.00816
k__Bacteria|p__Proteobacteria|c__Gammaproteobacteria|o__Enterobacteriales|f__Enterobacteriaceae|g__Proteus|s__Proteus_mirabilis	0.00815
k__Bacteria|p__Proteobacteria|c__Gammaproteobacteria|o__Alteromonadales|f__Ferrimonadaceae|g__Ferrimonas|s__Ferrimonas_balearica	0.00799
k__Bacteria|p__Proteobacteria|c__Gammaproteobacteria|o__Xanthomonadales|f__Xanthomonadaceae|g__Xylella|s__Xylella_fastidiosa	0.00788
k__Bacteria|p__Proteobacteria|c__Gammaproteobacteria|o__Xanthomonadales|f__Xanthomonadaceae|g__Xanthomonas|s__Xanthomonas_albilineans	0.00783
k__Bacteria|p__Proteobacteria|c__Gammaproteobacteria|o__Pseudomonadales|f__Pseudomonadaceae|g__Pseudomonas|s__Pseudomonas_savastanoi	0.00736
k__Bacteria|p__Proteobacteria|c__Betaproteobacteria|o__Burkholderiales|f__Burkholderiales_uncl|g__Thiomonas|s__Thiomonas_intermedia	0.00703
k__Bacteria|p__Bacteroidetes|c__Flavobacteria|o__Flavobacteriales|f__Flavobacteriaceae|g__Polaribacter|s__Polaribacter_irgensii	0.007
k__Bacteria|p__Actinobacteria|c__Actinobacteria|o__Actinomycetales|f__Micrococcaceae|g__Arthrobacter|s__Arthrobacter_arilaitensis	0.00675
k__Bacteria|p__Proteobacteria|c__Gammaproteobacteria|o__Oceanospirillales|f__Hahellaceae|g__Hahella|s__Hahella_chejuensis	0.0067
k__Bacteria|p__Proteobacteria|c__Gammaproteobacteria|o__Enterobacteriales|f__Enterobacteriaceae|g__Pectobacterium|s__Pectobacterium_carotovora	0.00669
k__Bacteria|p__Proteobacteria|c__Betaproteobacteria|o__Methylophilales|f__Methylophilaceae|g__Methylobacillus|s__Methylobacillus_flagellatus	0.00646
k__Bacteria|p__Firmicutes|c__Bacilli|o__Lactobacillales|f__Carnobacteriaceae|g__Granulicatella|s__Granulicatella_unclassified	0.00645
k__Bacteria|p__Proteobacteria|c__Gammaproteobacteria|o__Vibrionales|f__Vibrionaceae|g__Vibrio|s__Vibrio_metschnikovii	0.00635
k__Bacteria|p__Proteobacteria|c__Gammaproteobacteria|o__Pasteurellales|f__Pasteurellaceae|g__Actinobacillus|s__Actinobacillus_succinogenes	0.00634
k__Bacteria|p__Bacteroidetes|c__Flavobacteria|o__Flavobacteriales|f__Flavobacteriaceae|g__Zunongwangia|s__Zunongwangia_profunda	0.00627
k__Bacteria|p__Proteobacteria|c__Gammaproteobacteria|o__Oceanospirillales|f__Halomonadaceae|g__Chromohalobacter|s__Chromohalobacter_salexigens	0.00605
k__Bacteria|p__Proteobacteria|c__Betaproteobacteria|o__Nitrosomonadales|f__Nitrosomonadaceae|g__Nitrosomonas|s__Nitrosomonas_unclassified	0.00602
k__Bacteria|p__Proteobacteria|c__Gammaproteobacteria|o__Enterobacteriales|f__Enterobacteriaceae|g__Escherichia|s__Escherichia_albertii	0.00601
k__Bacteria|p__Proteobacteria|c__Gammaproteobacteria|o__Oceanospirillales|f__Halomonadaceae|g__Halomonas|s__Halomonas_elongata	0.00591
k__Bacteria|p__Proteobacteria|c__Gammaproteobacteria|o__Pasteurellales|f__Pasteurellaceae|g__Basfia|s__Basfia_succiniciproducens	0.00587
k__Bacteria|p__Proteobacteria|c__Gammaproteobacteria|o__Cardiobacteriales|f__Cardiobacteriaceae|g__Cardiobacterium|s__Cardiobacterium_hominis	0.00585
k__Bacteria|p__Proteobacteria|c__Alphaproteobacteria|o__Rhodobacterales|f__Rhodobacteraceae|g__Labrenzia|s__Labrenzia_unclassified	0.00579
k__Bacteria|p__Proteobacteria|c__Betaproteobacteria|o__Methylophilales|f__Methylophilaceae|g__Methylovorus|s__Methylovorus_unclassified	0.00572
k__Bacteria|p__Proteobacteria|c__Alphaproteobacteria|o__Rhizobiales|f__Bartonellaceae|g__Bartonella|s__Bartonella_unclassified	0.00559
k__Bacteria|p__Bacteroidetes|c__Flavobacteria|o__Flavobacteriales|f__Flavobacteriaceae|g__Capnocytophaga|s__Capnocytophaga_unclassified	0.00556
k__Bacteria|p__Bacteroidetes|c__Sphingobacteria|o__Sphingobacteriales|f__Sphingobacteriaceae|g__Pedobacter|s__Pedobacter_saltans	0.00548
k__Bacteria|p__Actinobacteria|c__Actinobacteria|o__Actinomycetales|f__Dermabacteraceae|g__Brachybacterium|s__Brachybacterium_faecium	0.00535
k__Bacteria|p__Proteobacteria|c__Alphaproteobacteria|o__Rhizobiales|f__Xanthobacteraceae|g__Starkeya|s__Starkeya_novella	0.00523
k__Bacteria|p__Proteobacteria|c__Gammaproteobacteria|o__Oceanospirillales|f__Alcanivoracaceae|g__Alcanivorax|s__Alcanivorax_borkumensis	0.00523
k__Bacteria|p__Proteobacteria|c__Gammaproteobacteria|o__Pasteurellales|f__Pasteurellaceae|g__Actinobacillus|s__Actinobacillus_pleuropneumoniae	0.00515
k__Bacteria|p__Proteobacteria|c__Betaproteobacteria|o__Burkholderiales|f__Comamonadaceae|g__Alicycliphilus|s__Alicycliphilus_denitrificans	0.00513
k__Bacteria|p__Proteobacteria|c__Betaproteobacteria|o__Neisseriales|f__Neisseriaceae|g__Lutiella|s__Lutiella_nitroferrum	0.00501
k__Bacteria|p__Actinobacteria|c__Actinobacteria|o__Actinomycetales|f__Micrococcaceae|g__Arthrobacter|s__Arthrobacter_phenanthrenivorans	0.00479
k__Bacteria|p__Firmicutes|c__Clostridia|o__Clostridiales|f__Clostridiales_Family_XI_Incertae_Sedis|g__Peptoniphilus|s__Peptoniphilus_unclassified	0.00469
k__Bacteria|p__Proteobacteria|c__Alphaproteobacteria|o__Rhizobiales|f__Rhizobiaceae|g__Agrobacterium|s__Agrobacterium_vitis	0.00459
k__Bacteria|p__Proteobacteria|c__Gammaproteobacteria|o__Chromatiales|f__Chromatiaceae|g__Allochromatium|s__Allochromatium_vinosum	0.00455
k__Bacteria|p__Proteobacteria|c__Betaproteobacteria|o__Burkholderiales|f__Comamonadaceae|g__Verminephrobacter|s__Verminephrobacter_eiseniae	0.00454
k__Bacteria|p__Proteobacteria|c__Gammaproteobacteria|o__Methylococcales|f__Methylococcaceae|g__Methylobacter|s__Methylobacter_tundripaludum	0.00452
k__Bacteria|p__Proteobacteria|c__Alphaproteobacteria|o__Rhodospirillales|f__Rhodospirillaceae|g__Magnetospirillum|s__Magnetospirillum_unclassified	0.00443
k__Bacteria|p__Proteobacteria|c__Gammaproteobacteria|o__Pasteurellales|f__Pasteurellaceae|g__Haemophilus|s__Haemophilus_influenzae	0.00436
k__Bacteria|p__Proteobacteria|c__Alphaproteobacteria|o__Rhizobiales|f__Phyllobacteriaceae|g__Mesorhizobium|s__Mesorhizobium_unclassified	0.0043
k__Bacteria|p__Proteobacteria|c__Gammaproteobacteria|o__Alteromonadales|f__Alteromonadaceae|g__Alteromonas|s__Alteromonas_macleodii	0.00424
k__Bacteria|p__Bacteroidetes|c__Flavobacteria|o__Flavobacteriales|f__Flavobacteriaceae|g__Weeksella|s__Weeksella_virosa	0.00424
k__Bacteria|p__Proteobacteria|c__Gammaproteobacteria|o__Chromatiales|f__Ectothiorhodospiraceae|g__Halorhodospira|s__Halorhodospira_halophila	0.00416
k__Bacteria|p__Proteobacteria|c__Alphaproteobacteria|o__Rhizobiales|f__Phyllobacteriaceae|g__Hoeflea|s__Hoeflea_phototrophica	0.00415
k__Bacteria|p__Proteobacteria|c__Alphaproteobacteria|o__Rhodospirillales|f__Rhodospirillaceae|g__Rhodocista|s__Rhodocista_centenum	0.00412
k__Bacteria|p__Proteobacteria|c__Gammaproteobacteria|o__Acidithiobacillales|f__Acidithiobacillaceae|g__Acidithiobacillus|s__Acidithiobacillus_ferrooxidans	0.00398
k__Bacteria|p__Proteobacteria|c__Gammaproteobacteria|o__Alteromonadales|f__Shewanellaceae|g__Shewanella|s__Shewanella_amazonensis	0.00373
k__Bacteria|p__Bacteroidetes|c__Bacteroidia|o__Bacteroidales|f__Rikenellaceae|g__Alistipes|s__Alistipes_unclassified	0.00372
k__Bacteria|p__Cyanobacteria|c__Cyanophyceae|o__Synechococcales|f__Synechococcaceae|g__Cyanobium|s__Cyanobium_unclassified	0.00364
k__Bacteria|p__Proteobacteria|c__Gammaproteobacteria|o__Alteromonadales|f__Shewanellaceae|g__Shewanella|s__Shewanella_loihica	0.00358
k__Bacteria|p__Proteobacteria|c__Gammaproteobacteria|o__Alteromonadales|f__Psychromonadaceae|g__Psychromonas|s__Psychromonas_ingrahamii	0.00358
k__Bacteria|p__Proteobacteria|c__Betaproteobacteria|o__Burkholderiales|f__Comamonadaceae|g__Leptothrix|s__Leptothrix_cholodnii	0.00357
k__Bacteria|p__Proteobacteria|c__Gammaproteobacteria|o__Chromatiales|f__Ectothiorhodospiraceae|g__Alkalilimnicola|s__Alkalilimnicola_ehrlichei	0.00349
k__Bacteria|p__Firmicutes|c__Clostridia|o__Clostridiales|f__Ruminococcaceae|g__Ruminococcus|s__Ruminococcus_torques	0.00346
k__Bacteria|p__Proteobacteria|c__Betaproteobacteria|o__Neisseriales|f__Neisseriaceae|g__Chromobacterium|s__Chromobacterium_violaceum	0.00345
k__Bacteria|p__Proteobacteria|c__Alphaproteobacteria|o__Rhodospirillales|f__Rhodospirillaceae|g__Azospirillum|s__Azospirillum_unclassified	0.00342
k__Bacteria|p__Proteobacteria|c__Betaproteobacteria|o__Burkholderiales|f__Burkholderiaceae|g__Burkholderia|s__Burkholderia_thailandensis	0.00338
k__Bacteria|p__Proteobacteria|c__Gammaproteobacteria|o__Vibrionales|f__Vibrionaceae|g__Vibrio|s__Vibrio_vulnificus	0.00337
k__Bacteria|p__Proteobacteria|c__Gammaproteobacteria|o__Chromatiales|f__Halothiobacillaceae|g__Halothiobacillus|s__Halothiobacillus_neapolitanus	0.00329
k__Bacteria|p__Chloroflexi|c__Anaerolineae|o__Anaerolineales|f__Anaerolineaceae|g__Anaerolinea|s__Anaerolinea_thermophila	0.00323
k__Bacteria|p__Proteobacteria|c__Alphaproteobacteria|o__Rhodospirillales|f__Acetobacteraceae|g__Gluconacetobacter|s__Gluconacetobacter_hansenii	0.00315
k__Bacteria|p__Proteobacteria|c__Betaproteobacteria|o__Burkholderiales|f__Burkholderiaceae|g__Cupriavidus|s__Cupriavidus_unclassified	0.00314
k__Bacteria|p__Proteobacteria|c__Gammaproteobacteria|o__Pseudomonadales|f__Moraxellaceae|g__Enhydrobacter|s__Enhydrobacter_aerosaccus	0.00309
k__Bacteria|p__Proteobacteria|c__Alphaproteobacteria|o__Rhodobacterales|f__Rhodobacteraceae|g__Oceanicola|s__Oceanicola_granulosus	0.00303
k__Bacteria|p__Proteobacteria|c__Alphaproteobacteria|o__Caulobacterales|f__Caulobacteraceae|g__Caulobacter|s__Caulobacter_crescentus	0.00301
k__Bacteria|p__Actinobacteria|c__Actinobacteria|o__Actinomycetales|f__Micrococcaceae|g__Rothia|s__Rothia_unclassified	0.00298
k__Bacteria|p__Proteobacteria|c__Betaproteobacteria|o__Rhodocyclales|f__Rhodocyclaceae|g__Dechloromonas|s__Dechloromonas_aromatica	0.00289
k__Bacteria|p__Proteobacteria|c__Betaproteobacteria|o__Burkholderiales|f__Oxalobacteraceae|g__Herbaspirillum|s__Herbaspirillum_seropedicae	0.00289
k__Bacteria|p__Proteobacteria|c__Gammaproteobacteria|o__Cardiobacteriales|f__Cardiobacteriaceae|g__Dichelobacter|s__Dichelobacter_nodosus	0.00286
k__Bacteria|p__Proteobacteria|c__Alphaproteobacteria|o__Rhizobiales|f__Beijerinckiaceae|g__Methylocella|s__Methylocella_silvestris	0.00286
k__Bacteria|p__Bacteroidetes|c__Flavobacteria|o__Flavobacteriales|f__Flavobacteriaceae|g__Kordia|s__Kordia_algicida	0.00285
k__Bacteria|p__Proteobacteria|c__Gammaproteobacteria|o__Methylococcales|f__Methylococcaceae|g__Methylococcus|s__Methylococcus_capsulatus	0.00282
k__Bacteria|p__Proteobacteria|c__Gammaproteobacteria|o__Pasteurellales|f__Pasteurellaceae|g__Haemophilus|s__Haemophilus_parainfluenzae	0.00276
k__Bacteria|p__Proteobacteria|c__Magnetococci|o__Magnetococci_uncl|f__Magnetococci_uncl|g__Magnetococcus|s__Magnetococcus_unclassified	0.00276
k__Bacteria|p__Bacteroidetes|c__Bacteroidia|o__Bacteroidales|f__Porphyromonadaceae|g__Parabacteroides|s__Parabacteroides_unclassified	0.00275
k__Bacteria|p__Proteobacteria|c__Gammaproteobacteria|o__Alteromonadales|f__Alteromonadaceae|g__Marinobacter|s__Marinobacter_algicola	0.00273
k__Bacteria|p__Proteobacteria|c__Deltaproteobacteria|o__Myxococcales|f__Myxococcaceae|g__Anaeromyxobacter|s__Anaeromyxobacter_dehalogenans	0.00271
k__Bacteria|p__Proteobacteria|c__Gammaproteobacteria|o__Pasteurellales|f__Pasteurellaceae|g__Mannheimia|s__Mannheimia_haemolytica	0.0027
k__Bacteria|p__Actinobacteria|c__Actinobacteria|o__Actinomycetales|f__Microbacteriaceae|g__Clavibacter|s__Clavibacter_michiganensis	0.00267
k__Bacteria|p__Bacteroidetes|c__Sphingobacteria|o__Sphingobacteriales|f__Sphingobacteriaceae|g__Mucilaginibacter|s__Mucilaginibacter_paludis	0.00264
k__Bacteria|p__Proteobacteria|c__Gammaproteobacteria|o__Pasteurellales|f__Pasteurellaceae|g__Actinobacillus|s__Actinobacillus_minor	0.00247
k__Bacteria|p__Proteobacteria|c__Gammaproteobacteria|o__Alteromonadales|f__Alteromonadales_uncl|g__Teredinibacter|s__Teredinibacter_turnerae	0.00247
k__Bacteria|p__Proteobacteria|c__Alphaproteobacteria|o__Sphingomonadales|f__Sphingomonadaceae|g__Novosphingobium|s__Novosphingobium_aromaticivorans	0.00244
k__Bacteria|p__Bacteroidetes|c__Flavobacteria|o__Flavobacteriales|f__Flavobacteriaceae|g__Maribacter|s__Maribacter_bacterium	0.00241
k__Bacteria|p__Proteobacteria|c__Gammaproteobacteria|o__Pasteurellales|f__Pasteurellaceae|g__Haemophilus|s__Haemophilus_parasuis	0.00234
k__Bacteria|p__Proteobacteria|c__Betaproteobacteria|o__Rhodocyclales|f__Rhodocyclaceae|g__Azoarcus|s__Azoarcus_unclassified	0.00233
k__Bacteria|p__Proteobacteria|c__Alphaproteobacteria|o__Rhodobacterales|f__Rhodobacteraceae|g__Oceanicola|s__Oceanicola_batsensis	0.00231
k__Bacteria|p__Proteobacteria|c__Gammaproteobacteria|o__Pseudomonadales|f__Pseudomonadaceae|g__Cellvibrio|s__Cellvibrio_japonicus	0.0023
k__Bacteria|p__Proteobacteria|c__Gammaproteobacteria|o__Pseudomonadales|f__Moraxellaceae|g__Psychrobacter|s__Psychrobacter_unclassified	0.00226
k__Bacteria|p__Firmicutes|c__Clostridia|o__Clostridiales|f__Clostridiaceae|g__Pseudoflavonifractor|s__Pseudoflavonifractor_capillosus	0.00224
k__Bacteria|p__Proteobacteria|c__Alphaproteobacteria|o__Rhodobacterales|f__Rhodobacteraceae|g__Roseovarius|s__Roseovarius_nubinhibens	0.00224
k__Bacteria|p__Proteobacteria|c__Betaproteobacteria|o__Burkholderiales|f__Comamonadaceae|g__Methylibium|s__Methylibium_petroleiphilum	0.0022
k__Bacteria|p__Proteobacteria|c__Alphaproteobacteria|o__Rhodobacterales|f__Rhodobacteraceae|g__Ahrensia|s__Ahrensia_unclassified	0.00219
k__Bacteria|p__Proteobacteria|c__Alphaproteobacteria|o__Sphingomonadales|f__Sphingomonadaceae|g__Sphingomonas|s__Sphingomonas_wittichii	0.00218
k__Bacteria|p__Proteobacteria|c__Alphaproteobacteria|o__Sphingomonadales|f__Erythrobacteraceae|g__Citromicrobium|s__Citromicrobium_bathyomarinum	0.00215
k__Bacteria|p__Proteobacteria|c__Betaproteobacteria|o__Rhodocyclales|f__Rhodocyclaceae|g__Candidatus_Accumulibacter|s__Candidatus_Accumulibacter_unclassified	0.00215
k__Bacteria|p__Proteobacteria|c__Gammaproteobacteria|o__Pasteurellales|f__Pasteurellaceae|g__Histophilus|s__Histophilus_somni	0.00211
k__Bacteria|p__Proteobacteria|c__Alphaproteobacteria|o__Rhodospirillales|f__Acetobacteraceae|g__Acetobacter|s__Acetobacter_pasteurianus	0.00209
k__Bacteria|p__Actinobacteria|c__Actinobacteria|o__Actinomycetales|f__Propionibacteriaceae|g__Propionibacterium|s__Propionibacterium_unclassified	0.00207
k__Bacteria|p__Proteobacteria|c__Alphaproteobacteria|o__Rhodospirillales|f__Rhodospirillaceae|g__Rhodospirillum|s__Rhodospirillum_rubrum	0.00203
k__Bacteria|p__Proteobacteria|c__Betaproteobacteria|o__Rhodocyclales|f__Rhodocyclaceae|g__Thauera|s__Thauera_unclassified	0.00202
k__Bacteria|p__Proteobacteria|c__Betaproteobacteria|o__Burkholderiales|f__Burkholderiaceae|g__Polynucleobacter|s__Polynucleobacter_necessarius	0.00202
k__Bacteria|p__Proteobacteria|c__Gammaproteobacteria|o__Vibrionales|f__Vibrionaceae|g__Vibrio|s__Vibrio_coralliilyticus	0.00199
k__Bacteria|p__Proteobacteria|c__Alphaproteobacteria|o__Rhizobiales|f__Phyllobacteriaceae|g__Mesorhizobium|s__Mesorhizobium_loti	0.00198
k__Bacteria|p__Proteobacteria|c__Alphaproteobacteria|o__Caulobacterales|f__Caulobacteraceae|g__Caulobacter|s__Caulobacter_segnis	0.00196
k__Bacteria|p__Proteobacteria|c__Alphaproteobacteria|o__Rhizobiales|f__Bradyrhizobiaceae|g__Oligotropha|s__Oligotropha_carboxidovorans	0.00194
k__Bacteria|p__Bacteroidetes|c__Flavobacteria|o__Flavobacteriales|f__Flavobacteriaceae|g__Ulvibacter|s__Ulvibacter_unclassified	0.00192
k__Bacteria|p__Proteobacteria|c__Gammaproteobacteria|o__Enterobacteriales|f__Enterobacteriaceae|g__Candidatus_Blochmannia|s__Candidatus_Blochmannia_unclassified	0.00189
k__Bacteria|p__Proteobacteria|c__Alphaproteobacteria|o__Rhodobacterales|f__Rhodobacteraceae|g__Rhodobacter|s__Rhodobacter_capsulatus	0.00183
k__Bacteria|p__Proteobacteria|c__Alphaproteobacteria|o__Rhodospirillales|f__Acetobacteraceae|g__Granulibacter|s__Granulibacter_bethesdensis	0.00182
k__Bacteria|p__Proteobacteria|c__Gammaproteobacteria|o__Chromatiales|f__Ectothiorhodospiraceae|g__Nitrococcus|s__Nitrococcus_mobilis	0.0018
k__Bacteria|p__Proteobacteria|c__Betaproteobacteria|o__Methylophilales|f__Methylophilaceae|g__Methylotenera|s__Methylotenera_mobilis	0.00178
k__Bacteria|p__Chlorobi|c__Chlorobia|o__Chlorobiales|f__Chlorobiaceae|g__Chlorobium|s__Chlorobium_phaeobacteroides	0.00173
k__Bacteria|p__Proteobacteria|c__Alphaproteobacteria|o__Caulobacterales|f__Caulobacteraceae|g__Asticcacaulis|s__Asticcacaulis_excentricus	0.00173
k__Bacteria|p__Proteobacteria|c__Gammaproteobacteria|o__Alteromonadales|f__Alteromonadaceae|g__Marinobacter|s__Marinobacter_bacterium	0.00168
k__Bacteria|p__Synergistetes|c__Synergistia|o__Synergistales|f__Synergistaceae|g__Pyramidobacter|s__Pyramidobacter_piscolens	0.00168
k__Bacteria|p__Proteobacteria|c__Betaproteobacteria|o__Burkholderiales|f__Oxalobacteraceae|g__Herminiimonas|s__Herminiimonas_arsenicoxydans	0.00167
k__Bacteria|p__Proteobacteria|c__Alphaproteobacteria|o__Rhizobiales|f__Bradyrhizobiaceae|g__Nitrobacter|s__Nitrobacter_unclassified	0.00166
k__Bacteria|p__Thermi|c__Deinococci|o__Deinococcales|f__Deinococcaceae|g__Deinococcus|s__Deinococcus_proteolyticus	0.00164
k__Bacteria|p__Proteobacteria|c__Gammaproteobacteria|o__Gammaproteobacteria_uncl|f__Gammaproteobacteria_uncl|g__Congregibacter|s__Congregibacter_litoralis	0.0016
k__Bacteria|p__Proteobacteria|c__Gammaproteobacteria|o__Pasteurellales|f__Pasteurellaceae|g__Pasteurella|s__Pasteurella_multocida	0.0016
k__Bacteria|p__Proteobacteria|c__Gammaproteobacteria|o__Alteromonadales|f__Idiomarinaceae|g__Idiomarina|s__Idiomarina_baltica	0.00158
k__Bacteria|p__Proteobacteria|c__Gammaproteobacteria|o__Chromatiales|f__Chromatiaceae|g__Nitrosococcus|s__Nitrosococcus_unclassified	0.00155
k__Bacteria|p__Bacteroidetes|c__Bacteroidia|o__Bacteroidales|f__Bacteroidaceae|g__Bacteroides|s__Bacteroides_vulgatus	0.00154
k__Bacteria|p__Proteobacteria|c__Gammaproteobacteria|o__Pasteurellales|f__Pasteurellaceae|g__Aggregatibacter|s__Aggregatibacter_actinomycetemcomitans	0.00153
k__Bacteria|p__Proteobacteria|c__Gammaproteobacteria|o__Alteromonadales|f__Idiomarinaceae|g__Idiomarina|s__Idiomarina_loihiensis	0.00148
k__Bacteria|p__Thermi|c__Deinococci|o__Deinococcales|f__Deinococcaceae|g__Deinococcus|s__Deinococcus_geothermalis	0.00148
k__Bacteria|p__Actinobacteria|c__Actinobacteria|o__Actinomycetales|f__Micrococcaceae|g__Kocuria|s__Kocuria_rhizophila	0.00145
k__Bacteria|p__Bacteroidetes|c__Flavobacteria|o__Flavobacteriales|f__Flavobacteriaceae|g__Gramella|s__Gramella_forsetii	0.0014
k__Bacteria|p__Proteobacteria|c__Gammaproteobacteria|o__Vibrionales|f__Vibrionaceae|g__Photobacterium|s__Photobacterium_damselae	0.00139
k__Bacteria|p__Proteobacteria|c__Alphaproteobacteria|o__Sphingomonadales|f__Sphingomonadaceae|g__Zymomonas|s__Zymomonas_mobilis	0.00135
k__Bacteria|p__Actinobacteria|c__Actinobacteria|o__Actinomycetales|f__Corynebacteriaceae|g__Corynebacterium|s__Corynebacterium_variabile	0.00134
k__Bacteria|p__Proteobacteria|c__Gammaproteobacteria|o__Thiotrichales|f__Piscirickettsiaceae|g__Methylophaga|s__Methylophaga_thiooxidans	0.00133
k__Bacteria|p__Proteobacteria|c__Deltaproteobacteria|o__Desulfovibrionales|f__Desulfovibrionaceae|g__Desulfovibrio|s__Desulfovibrio_magneticus	0.00132
k__Bacteria|p__Proteobacteria|c__Alphaproteobacteria|o__Sphingomonadales|f__Erythrobacteraceae|g__Erythrobacter|s__Erythrobacter_litoralis	0.00119
k__Bacteria|p__Proteobacteria|c__Alphaproteobacteria|o__Rhizobiales|f__Rhizobiaceae|g__Ensifer|s__Ensifer_unclassified	0.00119
k__Bacteria|p__Proteobacteria|c__Deltaproteobacteria|o__Desulfobacterales|f__Desulfobulbaceae|g__Desulfurivibrio|s__Desulfurivibrio_alkaliphilus	0.00119
k__Bacteria|p__Proteobacteria|c__Alphaproteobacteria|o__Rhizobiales|f__Hyphomicrobiaceae|g__Hyphomicrobium|s__Hyphomicrobium_denitrificans	0.00113
k__Bacteria|p__Proteobacteria|c__Betaproteobacteria|o__Gallionellales|f__Gallionellaceae|g__Gallionella|s__Gallionella_capsiferriformans	0.0011
k__Bacteria|p__Proteobacteria|c__Alphaproteobacteria|o__Rhizobiales|f__Rhizobiaceae|g__Rhizobium|s__Rhizobium_leguminosarum	0.0011
k__Bacteria|p__Firmicutes|c__Clostridia|o__Clostridiales|f__Ruminococcaceae|g__Faecalibacterium|s__Faecalibacterium_unclassified	0.00109
k__Bacteria|p__Actinobacteria|c__Actinobacteria|o__Bifidobacteriales|f__Bifidobacteriaceae|g__Bifidobacterium|s__Bifidobacterium_angulatum	0.00109
k__Bacteria|p__Proteobacteria|c__Alphaproteobacteria|o__Rhizobiales|f__Beijerinckiaceae|g__Beijerinckia|s__Beijerinckia_indica	0.00108
k__Bacteria|p__Proteobacteria|c__Alphaproteobacteria|o__Rhizobiales|f__Rhizobiaceae|g__Ensifer|s__Ensifer_medicae	0.00105
k__Bacteria|p__Proteobacteria|c__Alphaproteobacteria|o__Sphingomonadales|f__Sphingomonadaceae|g__Sphingobium|s__Sphingobium_chlorophenolicum	0.00105
k__Bacteria|p__Proteobacteria|c__Betaproteobacteria|o__Gallionellales|f__Gallionellaceae|g__Sideroxydans|s__Sideroxydans_lithotrophicus	0.00104
k__Bacteria|p__Proteobacteria|c__Alphaproteobacteria|o__Rhodospirillales|f__Acetobacteraceae|g__Gluconacetobacter|s__Gluconacetobacter_diazotrophicus	0.00104
k__Bacteria|p__Actinobacteria|c__Actinobacteria|o__Bifidobacteriales|f__Bifidobacteriaceae|g__Bifidobacterium|s__Bifidobacterium_gallicum	0.00102
k__Bacteria|p__Proteobacteria|c__Betaproteobacteria|o__Rhodocyclales|f__Rhodocyclaceae|g__Aromatoleum|s__Aromatoleum_unclassified	0.00098
k__Bacteria|p__Proteobacteria|c__Alphaproteobacteria|o__Sphingomonadales|f__Sphingomonadaceae|g__Sphingobium|s__Sphingobium_japonicum	0.00098
k__Bacteria|p__Proteobacteria|c__Gammaproteobacteria|o__Pseudomonadales|f__Moraxellaceae|g__Psychrobacter|s__Psychrobacter_cryohalolentis	0.00097
k__Bacteria|p__Firmicutes|c__Clostridia|o__Clostridiales|f__Clostridiales_Family_XVII_Incertae_Sedis|g__Thermaerobacter|s__Thermaerobacter_marianensis	0.00096
k__Bacteria|p__Firmicutes|c__Clostridia|o__Clostridiales|f__Clostridiales_Family_XVII_Incertae_Sedis|g__Thermaerobacter|s__Thermaerobacter_subterraneus	0.00092
k__Bacteria|p__Proteobacteria|c__Alphaproteobacteria|o__Rhodobacterales|f__Rhodobacteraceae|g__Roseibium|s__Roseibium_unclassified	0.00086
k__Bacteria|p__Firmicutes|c__Clostridia|o__Clostridiales|f__Clostridiaceae|g__Clostridium|s__Clostridium_leptum	0.00086
k__Bacteria|p__Bacteroidetes|c__Flavobacteria|o__Flavobacteriales|f__Flavobacteriaceae|g__Psychroflexus|s__Psychroflexus_torquis	0.00082
k__Bacteria|p__Proteobacteria|c__Alphaproteobacteria|o__Rhodobacterales|f__Hyphomonadaceae|g__Hyphomonas|s__Hyphomonas_neptunium	0.00081
k__Bacteria|p__Lentisphaerae|c__Lentisphaerae_uncl|o__Victivallales|f__Victivallaceae|g__Victivallis|s__Victivallis_vadensis	0.0008
k__Bacteria|p__Proteobacteria|c__Alphaproteobacteria|o__Rhizobiales|f__Methylocystaceae|g__Methylosinus|s__Methylosinus_trichosporium	0.00079
k__Bacteria|p__Proteobacteria|c__Betaproteobacteria|o__Nitrosomonadales|f__Nitrosomonadaceae|g__Nitrosomonas|s__Nitrosomonas_eutropha	0.00076
k__Bacteria|p__Proteobacteria|c__Gammaproteobacteria|o__Pseudomonadales|f__Moraxellaceae|g__Moraxella|s__Moraxella_catarrhalis	0.00076
k__Bacteria|p__Proteobacteria|c__Alphaproteobacteria|o__Rhodobacterales|f__Rhodobacteraceae|g__Pelagibaca|s__Pelagibaca_bermudensis	0.00075
k__Bacteria|p__Proteobacteria|c__Betaproteobacteria|o__Burkholderiales|f__Burkholderiaceae|g__Cupriavidus|s__Cupriavidus_metallidurans	0.00075
k__Bacteria|p__Proteobacteria|c__Betaproteobacteria|o__Burkholderiales|f__Comamonadaceae|g__Acidovorax|s__Acidovorax_delafieldii	0.00072
k__Bacteria|p__Proteobacteria|c__Betaproteobacteria|o__Burkholderiales|f__Burkholderiaceae|g__Ralstonia|s__Ralstonia_solanacearum	0.00072
k__Bacteria|p__Proteobacteria|c__Betaproteobacteria|o__Burkholderiales|f__Burkholderiaceae|g__Burkholderia|s__Burkholderia_glumae	0.00071
k__Bacteria|p__Firmicutes|c__Negativicutes|o__Selenomonadales|f__Acidaminococcaceae|g__Phascolarctobacterium|s__Phascolarctobacterium_unclassified	0.00068
k__Bacteria|p__Proteobacteria|c__Betaproteobacteria|o__Nitrosomonadales|f__Nitrosomonadaceae|g__Nitrosomonas|s__Nitrosomonas_europaea	0.00066
k__Bacteria|p__Proteobacteria|c__Gammaproteobacteria|o__Vibrionales|f__Vibrionaceae|g__Vibrio|s__Vibrio_parahaemolyticus	0.00066
k__Bacteria|p__Proteobacteria|c__Gammaproteobacteria|o__Pasteurellales|f__Pasteurellaceae|g__Haemophilus|s__Haemophilus_ducreyi	0.00063
k__Bacteria|p__Bacteroidetes|c__Bacteroidia|o__Bacteroidales|f__Rikenellaceae|g__Alistipes|s__Alistipes_shahii	0.00057
k__Bacteria|p__Proteobacteria|c__Alphaproteobacteria|o__Rhodobacterales|f__Rhodobacteraceae|g__Sulfitobacter|s__Sulfitobacter_unclassified	0.00056
k__Bacteria|p__Verrucomicrobia|c__Spartobacteria|o__Spartobacteria_uncl|f__Spartobacteria_uncl|g__Chthoniobacter|s__Chthoniobacter_flavus	0.00056
k__Bacteria|p__Proteobacteria|c__Betaproteobacteria|o__Burkholderiales|f__Comamonadaceae|g__Acidovorax|s__Acidovorax_avenae	0.00053
k__Bacteria|p__Proteobacteria|c__Alphaproteobacteria|o__Rhodospirillales|f__Rhodospirillaceae|g__Nisaea|s__Nisaea_unclassified	0.00052
k__Bacteria|p__Proteobacteria|c__Gammaproteobacteria|o__Oceanospirillales|f__Oceanospirillaceae|g__Neptuniibacter|s__Neptuniibacter_unclassified	0.00051
k__Bacteria|p__Proteobacteria|c__Alphaproteobacteria|o__Rhodospirillales|f__Acetobacteraceae|g__Gluconobacter|s__Gluconobacter_oxydans	0.0005
k__Bacteria|p__Actinobacteria|c__Actinobacteria|o__Actinomycetales|f__Pseudonocardiaceae|g__Amycolatopsis|s__Amycolatopsis_mediterranei	0.00049
k__Bacteria|p__Proteobacteria|c__Alphaproteobacteria|o__Rhizobiales|f__Phyllobacteriaceae|g__Parvibaculum|s__Parvibaculum_lavamentivorans	0.00047
k__Bacteria|p__Actinobacteria|c__Actinobacteria|o__Solirubrobacterales|f__Conexibacteraceae|g__Conexibacter|s__Conexibacter_woesei	0.00047
k__Bacteria|p__Firmicutes|c__Clostridia|o__Clostridiales|f__Clostridiales_Family_XVII_Incertae_Sedis|g__Thermaerobacter|s__Thermaerobacter_unclassified	0.00046
k__Bacteria|p__Verrucomicrobia|c__Opitutae|o__Opitutales|f__Opitutaceae|g__Opitutus|s__Opitutus_terrae	0.00042
k__Bacteria|p__Proteobacteria|c__Gammaproteobacteria|o__Pasteurellales|f__Pasteurellaceae|g__Actinobacillus|s__Actinobacillus_ureae	0.00035
k__Bacteria|p__Bacteroidetes|c__Bacteroidetes_uncl|o__Bacteroidetes_uncl|f__Bacteroidetes_uncl|g__Candidatus_Amoebophilus|s__Candidatus_Amoebophilus_unclassified	0.00033
k__Bacteria|p__Proteobacteria|c__Alphaproteobacteria|o__Rhizobiales|f__Methylobacteriaceae|g__Methylobacterium|s__Methylobacterium_chloromethanicum	0.00031
k__Bacteria|p__Proteobacteria|c__Alphaproteobacteria|o__Caulobacterales|f__Caulobacteraceae|g__Phenylobacterium|s__Phenylobacterium_zucineum	0.00026
k__Bacteria|p__Actinobacteria|c__Actinobacteria|o__Actinomycetales|f__Micrococcaceae|g__Micrococcus|s__Micrococcus_luteus	0.00026
k__Bacteria|p__Proteobacteria|c__Alphaproteobacteria|o__Sphingomonadales|f__Sphingomonadaceae|g__Sphingopyxis|s__Sphingopyxis_alaskensis	0.00025
k__Bacteria|p__Firmicutes|c__Bacilli|o__Bacillales|f__Bacillaceae|g__Bacillus|s__Bacillus_coagulans	0.00025
k__Bacteria|p__Proteobacteria|c__Alphaproteobacteria|o__Rhizobiales|f__Xanthobacteraceae|g__Azorhizobium|s__Azorhizobium_caulinodans	0.00025
k__Bacteria|p__Proteobacteria|c__Gammaproteobacteria|o__Legionellales|f__Coxiellaceae|g__Coxiella|s__Coxiella_burnetii	0.00025
k__Bacteria|p__Chlorobi|c__Chlorobia|o__Chlorobiales|f__Chlorobiaceae|g__Chlorobaculum|s__Chlorobaculum_unclassified	0.00024
k__Bacteria|p__Proteobacteria|c__Gammaproteobacteria|o__Vibrionales|f__Vibrionaceae|g__Aliivibrio|s__Aliivibrio_salmonicida	0.00024
k__Bacteria|p__Proteobacteria|c__Betaproteobacteria|o__Neisseriales|f__Neisseriaceae|g__Simonsiella|s__Simonsiella_muelleri	0.00024
k__Bacteria|p__Proteobacteria|c__Gammaproteobacteria|o__Pasteurellales|f__Pasteurellaceae|g__Pasteurella|s__Pasteurella_dagmatis	0.00023
k__Bacteria|p__Proteobacteria|c__Betaproteobacteria|o__Burkholderiales|f__Comamonadaceae|g__Albidiferax|s__Albidiferax_ferrireducens	0.00023
k__Bacteria|p__Actinobacteria|c__Actinobacteria|o__Actinomycetales|f__Jonesiaceae|g__Jonesia|s__Jonesia_denitrificans	0.00022
k__Bacteria|p__Proteobacteria|c__Alphaproteobacteria|o__Sphingomonadales|f__Sphingomonadaceae|g__Sphingobium|s__Sphingobium_unclassified	0.0002

## Sheet: Sheet1
	Gammaproteobacteria	82.1579
	Sphingobacteria	8.56669
	Alphaproteobacteria	3.87046
	Flavobacteria	1.88595
	Betaproteobacteria	1.75051
	Bacilli	0.51692

## Sheet: Sheet2
	Cellulase/hemicellulase
	Group	Genes identified
	GH5	15
	GH9	11		Cell wall modification/debranching				Total open reading frames identified	108691
	GH8	11		Group	Genes identified			Total Carbohydrate active enzymes identified	3071
	GH10	16		GH16	117			Total Glycoside hydrolase identified	2510
	GH12	13		GH17	60			Total Carbohyrdrate binding modules identified	561
	GH28	6		GH51	3
	GH53	276		GH67	1
				GH78	8
				Oligosaccharide degrading enzymes
				Group	Genes identified
				GH1	118
				GH28	60
				GH3	86
				GH29	11
				GH35	14
				GH38	39
				GH39	279
				GH42	6
				GH43	28
